# Supplementary material for: Can 3D Printed Tablets Be Bioequivalent and How to Test It: A PBPK Model Based Virtual Bioequivalence Study for Ropinirole Modified Release Tablets
Source: Pharmaceutics. 2024 Feb 9;16(2):259. doi: 10.3390/pharmaceutics16020259 (PMC10893163; doi:10.3390/pharmaceutics16020259)
Supplement: Supplementary file 1 [file pharmaceutics-16-00259-s001.zip]

Archive with 1 entries (1 files):
- pharmaceutics-2832126-supplementary.xlsx
