# Supplementary material for: Can 3D Printed Tablets Be Bioequivalent and How to Test It: A PBPK Model Based Virtual Bioequivalence Study for Ropinirole Modified Release Tablets
Source: Pharmaceutics. 2024 Feb 9;16(2):259. doi: 10.3390/pharmaceutics16020259 (PMC10893163; doi:10.3390/pharmaceutics16020259)
Supplement: Supplementary file 1 [file pharmaceutics-16-00259-s001.zip › pharmaceutics-2832126-supplementary.xlsx]

## Sheet: Supplementary Material
Supplementary Material
Article
Can 3D Printed Tablets Be Bioequivalent and How to Test
It: A PBPK Model Based Virtual Bioequivalence Study for Ropinirole Modified Release Tablets
Olha Shuklinova 1, 2, *, Gabriela Wyszogrodzka-Gaweł 3, Ewelina Baran 4, Bartosz Lisowski 3, Barbara Wiśniowska 3, Przemysław Dorożyński 3, Piotr Kulinowski 4 and Sebastian Polak 2,3
1	Doctoral School of Medical and Health Sciences, Jagiellonian University Medical College, 16 Łazarza St.,
31-530 Kraków, Poland
2	Simcyp Division, Certara UK Limited, Level 2-Acero, 1 Concourse Way, Sheffield S1 2BJ, UK;
sebastian.polak@uj.edu.pl
3	Faculty of Pharmacy, Jagiellonian University Medical College, Medyczna 9, 30-688 Krakow, Poland;
gabriela.wyszogrodzka@uj.edu.pl (G.W.-G.); bartek.lisowski@uj.edu.pl (B.L.);
b.wisniowska@uj.edu.pl (B.W.); przemyslaw.dorozynski@uj.edu.pl (P.D.)
4	Institute of Technology, University of the National Education Commission , Podchorążych 2,
30-084 Kraków, Poland; ewelina.baran@up.krakow.pl (E.B.); piotr.kulinowski@up.krakow.pl (P.K.)
*	Correspondence: shuklinova@doctoral.uj.edu.pl
The file contains Simcyp siulation outputs for ropinirole-ciprofloxacine interaction study
The input parameters for the PBPK model can be found on Input Sheet tab

## Sheet: Summary
Simcyp Population Based Simulator
2023-09-28 20:39:46
Simcyp Version 22 (10/12/2022)
Input Parameters
Output Parameters
Input Parameters
Workspace	DDI_Ciprofloxacine_every_12_h
Substrate	Ropinirol
Inhibitor 1	Ciprofloxacin
Simulation Mode	PKPD Parameters + PKPD Profiles
ADAM LUA Scripting	Off
	Substrate	Inhibitor 1			Substrate	Inhibitor 1
Compound Name	Ropinirol	Ciprofloxacin		GI Absorption Model	1st order	ADAM
Mol Weight (g/mol)	260.38	331.4		GI Permeability Assay	n/a	n/a
log P	2.7	0.3		GI Peff,man	Regional	Regional
Compound Type	Monoprotic Base	Ampholyte
pKa 1	9.79	6.09		Distribution Model	Full PBPK Model	Full PBPK Model
pKa 2	n/a	8.74		Vss	Predicted	Predicted
B/P	1.09	0.75		Prediction Method	Method 2	Method 2
Haematocrit	45	45
fu	0.68	0.786		Clearance Type	Enzyme Kinetics	In Vivo Clearance
Trial Design
					Substrate	Inhibitor 1
Population Name	NEurCaucasian			Prandial State	Fasted	n/a
Use Pop Representative	No			Route	Custom	Custom
Population Size	120
Number of Trials	10
No. of Subjects per Trial	12
Start Day/Time	Day 1, 08:00
End Day/Time	Day 36, 08:00
Study Duration (h)	840
Sampling Time	Pre-defined Uniform
Sampling Site Selection	Off
Output Parameters
PKPD Parameters	Mean	Median	Geometric mean	Confidence Interval		Can be found in Excel sheet
CL (L/h)	32.8492	30.3237	30.8827	29.281	32.572	Clearance Trials SS
CLpo (L/h)	69.2829	54.9907	57.001	52.0802	62.3867	Clearance Trials SS
fa (Sub)	0.905634	0.979905	0.897001	0.877746	0.916679	Clearance Trials SS
Fg (Sub)	0.996433	0.996917	0.996431	0.996121	0.996741	Clearance Trials SS
Fh (Sub)	0.620603	0.645118	0.606168	0.5854	0.627674	Clearance Trials SS
F (Sub)	0.562421	0.582811	0.541793	0.518414	0.566226	Clearance Trials SS
Vss (Subs)(L/Kg)	3.0718	3.08707	3.0425	2.97888	3.10747	Distribution - Vols
Rss	1.63764	1.60002	1.61268	1.57103	1.65543	Interaction Trials SS
PKPD Profiles	Mean	Median	Geometric mean	Confidence Interval		Can be found in Excel sheet
CMax (ng/mL)	6.84733	6.30816	5.96707	5.48814	6.48779	AUC
TMax (h)	1.20875	1.235	1.18758	1.1536	1.22255	AUC
AUC (ng/mL.h)	52.1152	45.4342	44.3527	40.4994	48.5726	AUC
CMin (ng/mL)	3.39045	2.87216	2.70461	2.42823	3.01245	Int AUC last_CI(Sub)(CPlasma)
AUC ratio	1.00089	1.0001	1.00088	1.0002	1.00156	AUC
CMax ratio	1.0009	1.0001	1.00089	1.00022	1.00156	AUC
CMax inh (ng/mL)	6.857	6.3085	5.97237	5.49226	6.49444	AUC
Tmax inh(h)	1.20842	1.235	1.18731	1.15339	1.22223	AUC
AUCinh (ng/mL.h)	52.1938	45.4557	44.3918	40.5292	48.6225	AUC
CMin inh (ng/mL)	3.39611	2.87258	2.70698	2.42998	3.01555	AUC
CL (Dose/AUC)(L/h)	54.9779	44.0213	45.0931	41.1755	49.3835	AUC
CL inh (Dose/AUC)(L/h)	54.9556	44.0007	45.0533	41.1332	49.3471	AUC
ADAM / M-ADAM	Precipitation					Can be found in Excel sheet
Inhibitor 1	No					ADAM Profiles (Inh 1)

## Sheet: Input Sheet
Simcyp Population Based Simulator
2023-09-28 20:39:49
Simcyp Version 22 (10/12/2022)
Substrate			Inhibitor 1			Trial Design			Simulation Toolbox			Software Version Detail
Compound Name	Ropinirol		Compound Name	Ciprofloxacin		Use Pop Representative	No		Random Number Generator	Mersenne Twister (MT19937)		Simulation Duration(seconds)	514
Version number	Not applicable		Version number	Not applicable		Population Size	120		Seed	Fixed		Windows Version	Windows 10
Molecule Type	Small Molecule		Molecule Type	Small Molecule		Number of Trials	10		Seed Value	1		Excel Version	Excel 2016
Route	Custom		Route	Custom		No of Subjects per Trial	12		Sampling upper cut-off (SD)	3		Source File Location	C:\Program Files\Simcyp Simulator V22\Screens\
						Population name	NEurCaucasian		Sampling lower cut-off (SD)	6		Excel Embedded Workspace	No
PhysChem and Blood Binding			PhysChem and Blood Binding			Version number	Not applicable		Sampling Site Selection	Off		Simcyp Version	22.0.288.0
						Minimum Age (years)	30		Memory Size	4000000		Licence Details
Mol Weight (g/mol)	260.38		Mol Weight (g/mol)	331.4		Maximum Age (years)	75
log P	2.7		log P	0.3		Propn. of Females	0.33		Paediatric Module	Not Loaded		User name	CERTARA\oshuklin
Compound Type	Monoprotic Base		Compound Type	Ampholyte		Fix Individual Trial Design	No					Domain name	WORKGROUP
pKa 1	9.79		pKa 1	6.09		Prandial State	Fasted		ODE Solver Settings			Computer name	CER-PF3LLA09
Extended Clearance Classification System	Class 2 - Metabolism		pKa 2	8.74		Fluid intake with dose (mL)	250					Simcyp Standard licence: agreement identifier
BP input type	User		Extended Clearance Classification System	Class 1A - Metabolism		Fluid intake with dose CV (%)	30		No. Differential Equations	160		Simcyp Standard licence: agreement type	Consortium
B/P	1.09		BP input type	User		PKPD Parameters	On		Solver sampling interval (h)	0.01		Simcyp Standard licence: organisation	Certara UK Limited, Simcyp Division
Haematocrit	45		B/P	0.75		PKPD Profiles	On		Sampling Time	Pre-defined Uniform		Simcyp Standard licence: machine identifier	9E1A584C-33E8-11B2-A85C-DB7D6099569D
fu Input	User		Haematocrit	45		Start Day/Time	Day 1, 08:00		Number of time samples	5000		Simcyp Standard licence: source	Desktop
fu	0.68		fu Input	User		End Day/Time	Day 36, 08:00					Simcyp Standard licence: usage	Client
Reference Binding Component	HSA		fu	0.786		Study Duration (h)	840		Negative Cut-off	1e-08		Simcyp Standard licence: issued	Mon Jan 30 14:57:48 2023
Protein Reference Conc (g/L)	45		Reference Binding Component	HSA					Positive Cut-off	1e-20		Simcyp Standard licence: valid from	Mon Jan 30 00:00:00 2023
% Bound to Lipoprotein	0		Protein Reference Conc (g/L)	45		Sub : Route	Custom		Differential Solver	5th-order Runge-Kutta		Simcyp Standard licence: valid to	Wed Feb 28 23:59:59 2024
% Bound to Lipoprotein (CV %)	0		% Bound to Lipoprotein	0		Inh 1 : Route	Custom		Maximum number of steps	1000000
			% Bound to Lipoprotein (CV %)	0					Relative Tolerance	1e-15
Absorption						Observed Data	D:\Ropinirole\Simcyp\First_Order_Absorption_Model_IRT_Ropinirole\10.xml		Relative Tolerance when ADAM is used	1e-09
			Absorption			AUC Calculations (Substrate)			Integration error tolerance	0.001
Absorption Model	1st order					Calculated AUCt first dose	No
Input type	User		Absorption Model	ADAM		Calculated AUC_INF	Yes		ADAM Model Specific Settings
fa	1		Use UBL fluid volumes	No		Method for AUC_INF calculation	Linear Regression
CV fa (%)	30		fu(Gut) input type	User		Calculated AUCt last dose	No		Solubility Cap (mg/mL)	500
ka (1/h)	0.31		fu(Gut)	0.786		Integrated AUCt first dose	Yes		PPB Amount Cut-off (mg)	1e-20
CV ka (%)	30		Peff,man Type	Global		Integrated AUCt last dose	No		Minimum Norm. Scalar (pH surface model)	1e-11
lag time (h)	0		Peff,man Cap (10-4 cm/s)	12		Integrated AUCt user interval	Yes		Newton Convergence Tol (pH surface model)	1e-14
CV lag time (%)	30		Permeability Assay	PCaco-2		Method	Linear Trapezoidal		Time Interval (pH surface model)	0.01
fu(Gut) input type	Predicted		Apical pH : Basolateral pH	7.4 : 7.4		Weighting Option	Equally Weighted (1)		ConstDR (MBO Model)	10000
Q(Gut) input type	Predicted		Activity	Passive & Active					Radius Rate Cap (PPB Model)(µm/h)	500
Peff,man Type	n/a		PCaco-2(10E-06 cm/s)	6.25		AUC Calculations (Inhibitor 1)			CR Cut-off (%)	99.9
Peff,man Cap (10-4 cm/s)	12		Reference Compound	Multiple		Calculated AUCt first dose	No		Check Precipitation Interval (Sec)	10
Permeability Assay	PAMPA		Reference Compound Value (10E-06 cm/s)	0		Calculated AUC_INF	Yes
PAMPA(10E-06 cm/s)	26.8		Scalar	0.999212		Method for AUC_INF calculation	Linear Regression		LUA Scripting(ADAM)	Off
			Degradation Rate Stomach (1/h)	0		Calculated AUCt last dose	No
Distribution			Degradation Rate Duodenum (1/h)	0		Integrated AUCt first dose	No		Reference HLM Enzyme Abundance
			Degradation Rate Jejunum I (1/h)	0		Integrated AUCt last dose	Yes
Distribution Model	Full PBPK Model		Degradation Rate Jejunum II (1/h)	0		Integrated AUCt user interval	No		CYP1A1	1.24
Replacement Organ?	No		Degradation Rate Ileum I (1/h)	0		Method	Linear Trapezoidal		CYP1A2	52
Organ Replaced	n/a		Degradation Rate Ileum II (1/h)	0		Weighting Option	Equally Weighted (1)		CYP2A6	29.3
User-defined Additional Organ	No		Degradation Rate Ileum III (1/h)	0					CYP2B6	21.6
Type	n/a		Degradation Rate Ileum IV (1/h)	0					CYP2C8	24
Vss input type	Predicted		Degradation Rate Colon (1/h)	0					CYP2C9	77.7
Prediction Method	Method 2		Input Form	Solution					CYP2C18	0.4
Concentration-dependent volume	No		Dual Solid State Formulation	No					CYP2C19	4.4
log Po:w	2.7		Absorption Scalars (no units)	SI Global					CYP2D6	9.4
Ka,AP input type	Predicted		Absorption Scalar SI Global	1					CYP2E1	61
logP vo:w input type	Predicted		Absorption Scalar Colon	1					CYP2J2	1.2
logP vo:w Prediction Method	Hansch		Basolateral Permeability Scalars (no units)	SI Global					CYP3A4	137
logP vo:w Hansch a	1.115		Basolateral Permeability Scalar SI Global	1					CYP3A5	103
logP vo:w Hansch b	-1.35		Basolateral Permeability Scalar Colon	1					CYP3A7	35.4
Compound Type	Monoprotic Base		Segregated transit time model	Activated					UGT1A1	43
pKa 1	9.79		Use only ascending colon transit time	Not activated					UGT1A3	2.75
Adipose input type	Predicted		MRT of particles and pellets may be shorter than fluid	Activated					UGT1A4	52
Bone input type	Predicted		Fluid stomach lag time (h) (mean)	0					UGT1A5	0
Brain input type	Predicted		Fluid stomach lag time (%CV)	0					UGT1A6	20
Gut input type	Predicted		Fluid stomach post lag MRT (h) (mean)	0.27					UGT1A7	0
Heart input type	Predicted		Fluid stomach post lag MRT (%CV)	36					UGT1A8	0
Kidney input type	Predicted		Fluid small intestinal MRT (h) (mean)	3.4					UGT1A9	31
Liver input type	Predicted		Fluid small intestinal MRT (%CV)	9.19					UGT1A10	0.02
Lung input type	Predicted		Fluid colon MRT (male) (h) (mean)	37.11					UGT2B4	54
Muscle input type	Predicted		Fluid colon MRT (male) (h) (%CV)	47					UGT2B7	71
Skin input type	Predicted		Fluid colon MRT (female) (h) (mean)	52.87					UGT2B10	6.5
Spleen input type	Predicted		Fluid colon MRT (female) (h) (%CV)	47					UGT2B11	0
Pancreas input type	Predicted								UGT2B15	39
Kp Scalar	1		Distribution						UGT2B17	5.9
Smoothing Function	Off								UGT2B28	0
Lipid Binding Scalar	1		Distribution Model	Full PBPK Model					User UGT1	0
Use Pvo:w for Neutral Lipid Partition in All Tissues	No		Replacement Organ?	No					FMO1	0
			Organ Replaced	n/a					FMO3	30
Elimination			User-defined Additional Organ	No					FMO5	25
			Type	n/a					FMOUser	0
Clearance Type	Enzyme Kinetics		Vss input type	Predicted
FI Correction	Not used		Prediction Method	Method 2
PLR Correction	Not Used		Concentration-dependent volume	No
In vitro metabolic system	HLM		log Po:w	0.3
			Ka,AP input type	Predicted
Pathway	Pathway 1		logP vo:w input type	Predicted
Enzyme	CYP3A4		logP vo:w Prediction Method	Hansch
Vmax (pmol/min/mg protein)	8723.97		logP vo:w Hansch a	1.115
Km (μM)	2700		logP vo:w Hansch b	-1.35
fu mic	0.39		Compound Type	Ampholyte
			pKa 1	6.09
Pathway	Pathway 1		pKa 2	8.74
Enzyme	CYP1A2		Adipose input type	Predicted
Vmax (pmol/min/mg protein)	130.58		Bone input type	Predicted
Km (μM)	34.63		Brain input type	Predicted
fu mic	0.39		Gut input type	Predicted
			Heart input type	Predicted
Pathway	Pathway 2		Kidney input type	Predicted
Enzyme	CYP3A4		Liver input type	Predicted
Vmax (pmol/min/mg protein)	4256.41		Lung input type	Predicted
Km (μM)	3933.3		Muscle input type	Predicted
fu mic	0.39		Skin input type	Predicted
			Spleen input type	Predicted
Pathway	Pathway 2		Pancreas input type	Predicted
Enzyme	CYP1A2		Kp Scalar	6.33
Vmax (pmol/min/mg protein)	115.28		Smoothing Function	Off
Km (μM)	45.87		Lipid Binding Scalar	1
fu mic	0.39		Use Pvo:w for Neutral Lipid Partition in All Tissues	No
Use Allelic variants for Enzyme 1	No		Elimination
Enzyme	CYP2C9
			Clearance Type	In Vivo Clearance
Use Allelic variants for Enzyme 2	No		CL (iv) (L/h)	39.2
Enzyme	CYP2B6		CL (iv) CV (%)	25
			Active Hepatic Scalar (Net)	1
Gut Lumen metabolism	in-active		CL R (L/h)	21.5
Ontogeny Profile - Liver	No Profile Used		CYPs and/or UGTs Interaction
Ontogeny Profile - Intestine	No Profile Used
Ontogeny Profile - Kidney	No Profile Used		Enzyme	CYP1A2
Biliary CLint (Hep) (µL/min/106)	0		Ki (µM)	2
CV Biliary CLint (Hep) (%)	30		fu mic	0.92
Ontogeny Profile	No Profile Used		MIA (pmol/mg microsomal protein)	112.892
Active enterohepatic recirculation for IV dose	No
Active Hepatic Scalar (Net)	1		Enzyme	CYP3A4
CL R (L/h)	0		Ki (µM)	1.5
			fu mic	1
			MIA (pmol/mg microsomal protein)	251.121
			Co-administration of Multiple Inducers/Suppressors	Default
			Co-administration of Multiple UGT Inducers/Suppressors	Default
Transport
Organ/Tissue	Tumour
Tumour Permeability limited Model	Off		Organ/Tissue	Tumour
			Tumour Permeability limited Model	Off

## Sheet: Ode State Info
Index	Model	State variable name (no PK interaction)	State variable name (PK interaction)
0	0	Substrate liver concentration	Substrate liver concentration
1	0	Substrate systemic concentration	Substrate systemic concentration
2	0	Substrate adipose concentration	Substrate adipose concentration
3	0	Substrate arterial blood concentration	Substrate arterial blood concentration
4	0	Substrate bone concentration	Substrate bone concentration
5	0	Substrate brain concentration	Substrate brain concentration
6	0	Substrate heart concentration	Substrate heart concentration
7	0	Substrate gi tract (tissue) concentration	Substrate gi tract (tissue) concentration
8	0	Substrate kidney concentration	Substrate kidney concentration
9	0	Substrate lung concentration	Substrate lung concentration
10	0	Substrate muscle concentration	Substrate muscle concentration
11	0	Substrate spleen concentration	Substrate spleen concentration
12	0	Substrate skin concentration	Substrate skin concentration
13	0	Substrate additional organ concentration	Substrate additional organ concentration
14	0	Substrate pancreas concentration	Substrate pancreas concentration
15	0	Substrate lymph concentration	Substrate lymph concentration
16	0	Substrate amount in dosed absorption compartment	Substrate amount in dosed absorption compartment
17	0	Substrate renal amount excreted	Substrate renal amount excreted
18	0	CYP1A2 amount in gut	Inhibitor 1 liver concentration
19	0	CYP1A2 amount in colon	Inhibitor 1 systemic concentration
20	0	CYP1A2 amount in liver	Inhibitor 1 adipose concentration
21	0	CYP1A2 amount in kidney	Inhibitor 1 arterial blood concentration
22	0	CYP3A4 amount in gut	Inhibitor 1 bone concentration
23	0	CYP3A4 amount in colon	Inhibitor 1 brain concentration
24	0	CYP3A4 amount in liver	Inhibitor 1 heart concentration
25	0	CYP3A4 amount in kidney	Inhibitor 1 gi tract (tissue) concentration
26	0	Inhibitor 1 secreted from gall bladder amount	Inhibitor 1 kidney concentration
27	0	Inhibitor 1 gall bladder amount	Inhibitor 1 lung concentration
28	0	Gallbladder Volume	Inhibitor 1 muscle concentration
29	0	Bile Salt Mass in Gallbladder	Inhibitor 1 spleen concentration
30	0	Bile Salt Mass in Faeces	Inhibitor 1 skin concentration
31	0	Bile Salts Mass in Duodenum	Inhibitor 1 additional organ concentration
32	0	Bile Salts Mass in Jejunum I	Inhibitor 1 pancreas concentration
33	0	Bile Salts Mass in Jejunum II	Inhibitor 1 lymph concentration
34	0	Bile Salts Mass in Ileum I	Inhibitor 1 amount in dosed absorption compartment
35	0	Bile Salts Mass in Ileum II	Inhibitor 1 renal amount excreted
36	0	Bile Salts Mass in Ileum III	CYP1A2 amount in gut
37	0	Bile Salts Mass in Ileum IV	CYP1A2 amount in colon
38	0	Bile Salts Mass in Colon	CYP1A2 amount in liver
39	0	CYP3A4 amount in Stomach	CYP1A2 amount in kidney
40	0	CYP3A4 amount in Duodenum	CYP3A4 amount in gut
41	0	CYP3A4 amount in Jejunum I	CYP3A4 amount in colon
42	0	CYP3A4 amount in Jejunum II	CYP3A4 amount in liver
43	0	CYP3A4 amount in Ileum I	CYP3A4 amount in kidney
44	0	CYP3A4 amount in Ileum II	Inhibitor 1 secreted from gall bladder amount
45	0	CYP3A4 amount in Ileum III	Inhibitor 1 gall bladder amount
46	0	CYP3A4 amount in Ileum IV	Gallbladder Volume
47	0	CYP3A4 amount in Colon	Bile Salt Mass in Gallbladder
48	0	Water volume in Stomach	Bile Salt Mass in Faeces
49	0	Water volume in Duodenum	Bile Salts Mass in Duodenum
50	0	Water volume in Jejunum I	Bile Salts Mass in Jejunum I
51	0	Water volume in Jejunum II	Bile Salts Mass in Jejunum II
52	0	Water volume in Ileum I	Bile Salts Mass in Ileum I
53	0	Water volume in Ileum II	Bile Salts Mass in Ileum II
54	0	Water volume in Ileum III	Bile Salts Mass in Ileum III
55	0	Water volume in Ileum IV	Bile Salts Mass in Ileum IV
56	0	Water volume in Colon	Bile Salts Mass in Colon
57	0	Sub total dissolved amount in ADAM compartments	CYP3A4 amount in Stomach
58	0	Cumulative amount of Sub leaving the enterocyte to enter the portal vein	CYP3A4 amount in Duodenum
59	0	Inh 1 solid amount in faeces	CYP3A4 amount in Jejunum I
60	0	Inh 1 dissolved amount in faeces	CYP3A4 amount in Jejunum II
61	0	Inh 1 unreleased amount in faeces	CYP3A4 amount in Ileum I
62	0	Inh 1 cumulative total dissolved amount	CYP3A4 amount in Ileum II
63	0	Inh 1 solid amount in Stomach bin 0	CYP3A4 amount in Ileum III
64	0	Inh 1 solid amount in Duodenum bin 0	CYP3A4 amount in Ileum IV
65	0	Inh 1 solid amount in Jejunum I bin 0	CYP3A4 amount in Colon
66	0	Inh 1 solid amount in Jejunum II bin 0	Water volume in Stomach
67	0	Inh 1 solid amount in Ileum I bin 0	Water volume in Duodenum
68	0	Inh 1 solid amount in Ileum II bin 0	Water volume in Jejunum I
69	0	Inh 1 solid amount in Ileum III bin 0	Water volume in Jejunum II
70	0	Inh 1 solid amount in Ileum IV bin 0	Water volume in Ileum I
71	0	Inh 1 solid amount in Colon bin 0	Water volume in Ileum II
72	0	Inh 1 dissolved amount in Stomach bin 0	Water volume in Ileum III
73	0	Inh 1 dissolved amount in Duodenum bin 0	Water volume in Ileum IV
74	0	Inh 1 dissolved amount in Jejunum I bin 0	Water volume in Colon
75	0	Inh 1 dissolved amount in Jejunum II bin 0	Sub total dissolved amount in ADAM compartments
76	0	Inh 1 dissolved amount in Ileum I bin 0	Cumulative amount of Sub leaving the enterocyte to enter the portal vein
77	0	Inh 1 dissolved amount in Ileum II bin 0	Inh 1 solid amount in faeces
78	0	Inh 1 dissolved amount in Ileum III bin 0	Inh 1 dissolved amount in faeces
79	0	Inh 1 dissolved amount in Ileum IV bin 0	Inh 1 unreleased amount in faeces
80	0	Inh 1 dissolved amount in Colon bin 0	Inh 1 cumulative total dissolved amount
81	0	Inh 1 Luminal CLearance Stomach	Inh 1 solid amount in Stomach bin 0
82	0	Inh 1 Luminal CLearance Duodenum	Inh 1 solid amount in Duodenum bin 0
83	0	Inh 1 Luminal CLearance Jejunum I	Inh 1 solid amount in Jejunum I bin 0
84	0	Inh 1 Luminal CLearance Jejunum II	Inh 1 solid amount in Jejunum II bin 0
85	0	Inh 1 Luminal CLearance Ileum I	Inh 1 solid amount in Ileum I bin 0
86	0	Inh 1 Luminal CLearance Ileum II	Inh 1 solid amount in Ileum II bin 0
87	0	Inh 1 Luminal CLearance Ileum III	Inh 1 solid amount in Ileum III bin 0
88	0	Inh 1 Luminal CLearance Ileum IV	Inh 1 solid amount in Ileum IV bin 0
89	0	Inh 1 Luminal CLearance Colon	Inh 1 solid amount in Colon bin 0
90	0	Inh 1 Luminal CLearance Faeces	Inh 1 dissolved amount in Stomach bin 0
91	0	Unused amount of conversion Inh 1 Stomach	Inh 1 dissolved amount in Duodenum bin 0
92	0	Unused amount of conversion Inh 1 Duodenum	Inh 1 dissolved amount in Jejunum I bin 0
93	0	Unused amount of conversion Inh 1 Jejunum I	Inh 1 dissolved amount in Jejunum II bin 0
94	0	Unused amount of conversion Inh 1 Jejunum II	Inh 1 dissolved amount in Ileum I bin 0
95	0	Unused amount of conversion Inh 1 Ileum I	Inh 1 dissolved amount in Ileum II bin 0
96	0	Unused amount of conversion Inh 1 Ileum II	Inh 1 dissolved amount in Ileum III bin 0
97	0	Unused amount of conversion Inh 1 Ileum III	Inh 1 dissolved amount in Ileum IV bin 0
98	0	Unused amount of conversion Inh 1 Ileum IV	Inh 1 dissolved amount in Colon bin 0
99	0	Unused amount of conversion Inh 1 Colon	Inh 1 Luminal CLearance Stomach
100	0	Inh 1 concentration in enterocytic compartment Duodenum	Inh 1 Luminal CLearance Duodenum
101	0	Inh 1 concentration in enterocytic compartment Jejunum I	Inh 1 Luminal CLearance Jejunum I
102	0	Inh 1 concentration in enterocytic compartment Jejunum II	Inh 1 Luminal CLearance Jejunum II
103	0	Inh 1 concentration in enterocytic compartment Ileum I	Inh 1 Luminal CLearance Ileum I
104	0	Inh 1 concentration in enterocytic compartment Ileum II	Inh 1 Luminal CLearance Ileum II
105	0	Inh 1 concentration in enterocytic compartment Ileum III	Inh 1 Luminal CLearance Ileum III
106	0	Inh 1 concentration in enterocytic compartment Ileum IV	Inh 1 Luminal CLearance Ileum IV
107	0	Inh 1 concentration in enterocytic compartment Colon	Inh 1 Luminal CLearance Colon
108	0	Inh 1 metabolite amount in enterocytic compartment Duodenum	Inh 1 Luminal CLearance Faeces
109	0	Inh 1 metabolite amount in enterocytic compartment Jejunum I	Unused amount of conversion Inh 1 Stomach
110	0	Inh 1 metabolite amount in enterocytic compartment Jejunum II	Unused amount of conversion Inh 1 Duodenum
111	0	Inh 1 metabolite amount in enterocytic compartment Ileum I	Unused amount of conversion Inh 1 Jejunum I
112	0	Inh 1 metabolite amount in enterocytic compartment Ileum II	Unused amount of conversion Inh 1 Jejunum II
113	0	Inh 1 metabolite amount in enterocytic compartment Ileum III	Unused amount of conversion Inh 1 Ileum I
114	0	Inh 1 metabolite amount in enterocytic compartment Ileum IV	Unused amount of conversion Inh 1 Ileum II
115	0	Inh 1 metabolite amount in enterocytic compartment Colon	Unused amount of conversion Inh 1 Ileum III
116	0	Inh 1 amount absorbed through Duodenum	Unused amount of conversion Inh 1 Ileum IV
117	0	Inh 1 amount absorbed through Jejunum I	Unused amount of conversion Inh 1 Colon
118	0	Inh 1 amount absorbed through Jejunum II	Inh 1 concentration in enterocytic compartment Duodenum
119	0	Inh 1 amount absorbed through Ileum I	Inh 1 concentration in enterocytic compartment Jejunum I
120	0	Inh 1 amount absorbed through Ileum II	Inh 1 concentration in enterocytic compartment Jejunum II
121	0	Inh 1 amount absorbed through Ileum III	Inh 1 concentration in enterocytic compartment Ileum I
122	0	Inh 1 amount absorbed through Ileum IV	Inh 1 concentration in enterocytic compartment Ileum II
123	0	Inh 1 amount absorbed through Colon	Inh 1 concentration in enterocytic compartment Ileum III
124	0	Inh 1 cumulative amount through enterocyte Duodenum	Inh 1 concentration in enterocytic compartment Ileum IV
125	0	Inh 1 cumulative amount through enterocyte Jejunum I	Inh 1 concentration in enterocytic compartment Colon
126	0	Inh 1 cumulative amount through enterocyte Jejunum II	Inh 1 metabolite amount in enterocytic compartment Duodenum
127	0	Inh 1 cumulative amount through enterocyte Ileum I	Inh 1 metabolite amount in enterocytic compartment Jejunum I
128	0	Inh 1 cumulative amount through enterocyte Ileum II	Inh 1 metabolite amount in enterocytic compartment Jejunum II
129	0	Inh 1 cumulative amount through enterocyte Ileum III	Inh 1 metabolite amount in enterocytic compartment Ileum I
130	0	Inh 1 cumulative amount through enterocyte Ileum IV	Inh 1 metabolite amount in enterocytic compartment Ileum II
131	0	Inh 1 cumulative amount through enterocyte Colon	Inh 1 metabolite amount in enterocytic compartment Ileum III
132	0	Inh 1 Net amount of drug entered into enterocyte from Duodenum	Inh 1 metabolite amount in enterocytic compartment Ileum IV
133	0	Inh 1 Net amount of drug entered into enterocyte from Jejunum I	Inh 1 metabolite amount in enterocytic compartment Colon
134	0	Inh 1 Net amount of drug entered into enterocyte from Jejunum II	Inh 1 amount absorbed through Duodenum
135	0	Inh 1 Net amount of drug entered into enterocyte from Ileum I	Inh 1 amount absorbed through Jejunum I
136	0	Inh 1 Net amount of drug entered into enterocyte from Ileum II	Inh 1 amount absorbed through Jejunum II
137	0	Inh 1 Net amount of drug entered into enterocyte from Ileum III	Inh 1 amount absorbed through Ileum I
138	0	Inh 1 Net amount of drug entered into enterocyte from Ileum IV	Inh 1 amount absorbed through Ileum II
139	0	Inh 1 Net amount of drug entered into enterocyte from Colon	Inh 1 amount absorbed through Ileum III
140	0	Inh 1 total dissolved amount in ADAM compartments	Inh 1 amount absorbed through Ileum IV
141	0	Cumulative amount of Inh 1 leaving the enterocyte to enter the portal vein	Inh 1 amount absorbed through Colon
142	0		Inh 1 cumulative amount through enterocyte Duodenum
143	0		Inh 1 cumulative amount through enterocyte Jejunum I
144	0		Inh 1 cumulative amount through enterocyte Jejunum II
145	0		Inh 1 cumulative amount through enterocyte Ileum I
146	0		Inh 1 cumulative amount through enterocyte Ileum II
147	0		Inh 1 cumulative amount through enterocyte Ileum III
148	0		Inh 1 cumulative amount through enterocyte Ileum IV
149	0		Inh 1 cumulative amount through enterocyte Colon
150	0		Inh 1 Net amount of drug entered into enterocyte from Duodenum
151	0		Inh 1 Net amount of drug entered into enterocyte from Jejunum I
152	0		Inh 1 Net amount of drug entered into enterocyte from Jejunum II
153	0		Inh 1 Net amount of drug entered into enterocyte from Ileum I
154	0		Inh 1 Net amount of drug entered into enterocyte from Ileum II
155	0		Inh 1 Net amount of drug entered into enterocyte from Ileum III
156	0		Inh 1 Net amount of drug entered into enterocyte from Ileum IV
157	0		Inh 1 Net amount of drug entered into enterocyte from Colon
158	0		Inh 1 total dissolved amount in ADAM compartments
159	0		Cumulative amount of Inh 1 leaving the enterocyte to enter the portal vein

## Sheet: NEurCaucasian
Population		Population : Liver		Population : Kidney		Population : Skin		Population : GI Tract		Population : Lung		Population : Tissue Composition		Population : Blood		Population : Tissue Blood Flow Rates		Population : Full PBPK Model Tissue Pore Sizes		Population : Brain		Population : Additional Organ		Population : FcRn IgG		Population : Lymph		Population : Subcutaneous & Intramuscular		Population : Target		Population : Tumour		Population : Female Reproductive System		Population : Local Injection Site		Population : Rectum
Ref Bodyweight (kg)	80.7056	Liver model	Well Stirred	Male Baseline 1	76.5	MechDermA - Forearm		Length & Diameter of SI & Colon	New	Ventillation-perfusion ratio: Mean	1	Adipose : EW (%)	14.1	Haematocrit Mean : Male	43	Cardiac Output	Scripted	Adipose Jv,s	Predicted	Brain Volume	User-Defined	Additional Organ : EW (%)	14.1	IgG Concentration (µM)	80.7	% of total lymph flow (Adipose)	12.8	SC Site Volume Abdomen (L/kg)	0.00099	Target1 Name	TNF-alpha	Tumour : Volume (mL)	20	Vagina surface area (cm2)	87.5	Physiological injection site	Subcutaneous	Rectal blood flow - Male (%CO)	0.0185
Maximum Age (years)	95	Liver weight : Slope vs BSA	0.722	Male Baseline 1 CV (%)	16.1	SCorneum Thickness (µm) : Male	15.7	Enterocyte Height in Small Intestine (µm)	29.8	Ventillation-perfusion ratio: CV (%)	35	Adipose : NL (%)	79	Haematocrit CV (%) : Male	6.5	Cardiac Output CV (%) Male	20	Adipose ns:nl	500	Male Brain Volume CV%	8.7	Additional Organ : IW (%)	3.9	IgG Concentration CV (%)	12.6	% of total lymph flow (Bone)	0	SC Site Volume Abdomen CV (%)	10	Target1 Rmax (µM)	0	Tumour : CV (%)	30	Vagina surface area CV (%)	9	Blood flow(% CO)	0.016	Rectal blood flow - Female (%CO)	0.0185
Minimum Age (years)	18	Operational Concentrations	Liver Compartment (Outlet)	Male Age Cut-Off	61	SCorneum Thickness CV (%) : Male	33	Enterocyte Height in Small Intestine CV (%)	11	Volume Airway (L): Mean	0.1	Adipose : NP (%)	0.2	Haematocrit Mean : Female	38	Cardiac Output CV (%) Female	20	Adipose Rpore,s(nm)	8	Female Brain Volume CV%	11.9	Additional Organ : NL (%)	79	IgG KD1 (pH 6.0)(µM)	0.728	% of total lymph flow (Brain)	1.05	SC Site Fraction of Extracellular Water Abdomen	0.623	Target1 Rmax CV (%)	30	Tumour : Density (g/mL)	1	Cervix surface area (cm2)	16.9	Local cell radius(mm)	0.1	Thickness of rectal fluid layer mean (cm)	0.015
Propn of Females	0.5	Liver weight	Script	Male Age Cut-off Baseline	81.2	SCorneum Thickness (µm) : Female	15.7	Enterocyte Height in Small Intestine Min (µm)	20	Volume Airway (L): CV (%)	30	Bone : EW (%)	9.8	Haematocrit CV (%) : Female	7.1	Cardiac Output Scalar	1	Adipose Rpore,l(nm)	20	CSF production rate	0.021	Additional Organ : NP (%)	0.2	IgG KD1 CV (%)	10	% of total lymph flow (Stomach and Oesophagus)	12	SC Site Kp, ALB Abdomen	0.277	Target1 Kdeg (1/h)	0	Tumour : Weight (g)	20	Cervix surface area CV (%)	21	Local cell radius CV(%)	30	Thickness of rectal fluid layer CV (%)	34
BSA C1 Param	0.007184	Liver Volume Male CV (%)	0	Male Age Cut-Off CV1 (%)	27.4	SCorneum Thickness CV (%) : Female	34	Enterocyte Height in Small Intestine Max (µm)	40	Volume Alveoli (L): Mean	5.6	Bone : NL (%)	7.4	AGP Mean : Male	0.793	Adipose : Male (% of Qc)	5	Adipose deltaP (mmHg)	40	CSF production rate CV (%)	10	Additional Organ : AP (mg/g)	0.4	IgG KD2 (pH 6.0)(µM)	2.912	% of total lymph flow (Heart)	1	SC Site Blood Flow Abdomen (% of Qc)	0.035	Target1 Kdeg CV (%)	30	Tumour : CV (%)	0	Vagina : cervix surface correlation coefficient	0	local tissue volume(mL)	5	Rectal fluid pH mean	7
BSA Wt Exp	0.425	Liver Volume Female CV (%)	0	Male Age Cut-Off CV2 (%)	21.2	SCorneum Fat (%) : Male	12.9	Enterocyte Height in Colon (µm)	29.8	Volume Alveoli (L): CV (%)	10	Bone : NP (%)	0.11	AGP CV (%) : Male	23	Adipose : Female (% of Qc)	8.5	Adipose Plasma osmotic pressure (mmHg)	25.8	Bulk flow from ISF to CSF (% CSF production)	25	Additional Organ : KpALB	0.037	IgG KD2 CV (%)	30	% of total lymph flow (Kidney)	8.5	SC Site Volume Arm (L/kg)	0.00077	Target1 Kshed (1/hr)	1e-06	Tumour : Blood Flow (mL/min/mL tumour)	0.76	Epithelium thickness (mm)	1	local tissue volume CV(%)	30	Rectal fluid pH CV (%)	30
BSA Ht Exp	0.725	Liver Volume Prediction Method	Default	Female Baseline 1	57	SCorneum Fat CV (%) : Male	30	Enterocyte Height in Colon CV (%)	11	Volume Pulmonary Capilliary Blood (L): Mean	0.089	Brain : EW (%)	9.2	AGP Mean : Female	0.715	Bone : Male (% of Qc)	5	Adipose Plasma osmotic pressure CV(%)	10.6	Bulk flow from ISF to CSF (% CSF production) CV (%)	8	Additional Organ : KpLPP	0.068	IgG CLcat (L/h)	0.0175	% of total lymph flow (Liver)	33	SC Site Volume Arm CV (%)	10	Target1 Kshed CV (%)	30	Tumour : CV (%)	30	Epithelium thickness CV (%)	40	Lipid cell packing fraction	0.64	Thickness of rectal epithelium layer mean (cm)	0.21
HT & WT option	Values	Liver Density	1080	Female Baseline CV (%)	20.4	SCorneum Fat (%) : Female	12.9	Enterocyte Height in Colon Min (µm)	20	Volume Pulmonary Capilliary Blood (L): CV (%)	20	Brain : NL (%)	5.1	AGP CV (%) : Female	24	Bone : Female (% of Qc)	5	Bone Jv,s	Predicted	CSF spinal absorption rate (%)	38	Additional Organ : membrane potential : (mV)	-41	IgG CLcat CV (%)	10	% of total lymph flow (Lung)	3	SC Site Fraction of Extracellular Water Arm	0.623	Target1 Lambda (1/h)	1e-06	Tumour : Lymph Flow (mL/min/mL of tumour)	0	Stroma thickness (mm)	1.2	Lipid cell packing fraction CV(%)	15	Thickness of rectal epithelium layer CV (%)	24
Male Body Weight C0	2.7208	MPPGL : Baseline	1.407	Female Age Cut-Off 1	48	SCorneum Fat CV (%) : Female	30	Enterocyte Height in Colon Max (µm)	40	Volume Epithelial Lining Fluid (L): Mean	0.025	Brain : NP (%)	5.65	HSA C0 : Male	50.34	Brain : Male (% of Qc)	12	Bone ns:nl	200	CSF spinal absorption rate CV (%)	30	Additional Organ : subcell membrane potential (mV)	10	Ontogeny Profile	No Profile Used	% of total lymph flow (Muscle)	16	SC Site Kp, ALB Arm	0.277	Target1 MW (Da)	150000	Tumour Tissue Type	Generic	Stroma thickness CV (%)	44	Viscosity of interstitial fluid(mPa.s)	3.5	Regional blood flow scalar to rectum mean	1
Male Body Weight C1	0.0097	MPPGL : C1	0.01579	Female Age Cut-Off Baseline 2	66.2	VEpidermis Thickness (µm) : Male	50.7	Total Length of Small Intestine (Male)	5.32	Volume Epithelial Lining Fluid(L): CV (%)	20	Gut : EW (%)	26.7	HSA C1 : Male	-0.0575	Brain : Female (% of Qc)	12	Bone Rpore,s(nm)	10	Bulk flow from spinal CSF to cranial CSF (% CSF spinal absorption rate)	90	Additional Organ : subcell pH	5	FcRn Concentration (µM)	86	% of total lymph flow (Pancreas)	0.3	SC Site Blood Flow Arm (% of Qc)	0.088	Target2 Name	IgE	Tumour : EW (%)	32.47	Cervix thickness (mm)	30.2	Viscosity of interstitial fluid CV(%)	30	Regional blood flow scalar to rectum CV (%)	0
Male Body Weight CV (%)	16.7	MPPGL : C2	-0.0003824	Female Age Cut-off 1 CV 1 (%)	26.5	VEpidermis Thickness CV (%) : Male	24	Total Length of Small Intestine (Male) CV	20.45	Surface Area Airway (m2): Mean	1.5	Gut : NL (%)	4.87	HSA C2 : Male	-0.0738	Pancreas : Male (% of Qc)	1	Bone Rpore,l(nm)	42	Bulk flow from spinal CSF to cranial CSF (% CSF spinal absorption rate) CV (%)	100	Additional Organ : IW pH	7	FcRn Coefficient	0.95	% of total lymph flow (Skin)	7.3	SC Site Volume Back (L/kg)	0.00115	Target2 Rmax (µM)	0	Tumour : IW (%)	53.76	Cervix thickness CV (%)	21	Surface tension of interstitial fluid(mN / m)	72	Surface area of rectum mean (cm2)	100
Male Height C0	176.87	MPPGL : C3	2.37e-06	Female Age Cut-off 1 CV 2 (%)	22.8	VEpidermis Thickness (µm) : Female	53.8	Total Length of Small Intestine (Female)	5.16	Surface Area Airway (m2): CV (%)	50	Gut : NP (%)	1.63	HSA CV (%) : Male	10	Pancreas : Female (% of Qc)	1	Bone deltaP (mmHg)	40	CSF (% Brain volume) : Male	10.5	Additional Organ Local pH : EW	7.4	σvs (SigmaVs)	Predicted	% of total lymph flow (Spleen)	1	SC Site Volume Back CV (%)	10	Target2 Rmax CV (%)	30	Tumour : NL (%)	0.89	Luminal fluid volume (mL)	0.5	Surface tension of interstitial fluid CV(%)	30	Surface area of rectum CV (%)	30
Male Height C1	0.0743	MPPGL : CV (%)	26.9	Female Age Cut-Off 2	78	VEpidermis Thickness CV (%) : Female	19	Total Length of Small Intestine (Female) CV	19.33	Surface Area Alveoli (m2): Mean	140	Heart : EW (%)	31.3	HSA C0 : Female	49.38	Stomach : Male (% of Qc)	1	Bone Plasma osmotic pressure (mmHg)	25.8	CSF (% Brain volume) : Female	9.2	Additional Organ Local pH : IW	7	σvL (SigmaVL)	Predicted	% of total lymph flow (Additional Organ)	0	SC Site Fraction of Extracellular Water Back	0.623	Target2 Kdeg (1/h)	0	Tumour : NP (%)	0.96	Luminal fluid volume CV (%)	30	pH of interstitial fluid	7.4
Male Height C2	-0.0021	CPPGL : Baseline	28.8945	Female Age Cut-Off Baseline 3	79.5	VEpidermis Fat (%) : Male	3	Total Length of Colon (Male)	1.37	Surface Area Alveoli (m2): CV (%)	30	Heart : NL (%)	1.15	HSA C1 : Female	-0.037	Stomach : Female (% of Qc)	1	Bone Plasma osmotic pressure CV(%)	10.6	Spinal (% CSF) : Male	20	Additional Organ : subcell fraction (%)	0	PSs (L/h)	Predicted	% of total lymph flow (Lymph Nodes)	0.1	SC Site Kp, ALB Back	0.277	Target2 Kdeg CV (%)	30	Tumour : AP (mg/g)	2.4	Luminal fluid pH	4.8	pH of interstitial fluid CV(%)	15
Male Height CV (%)	3.95	CPPGL : Correlation Coefficient	1.31032	Female Age Cut-Off 2 CV 1 (%)	38.3	VEpidermis Fat CV (%) : Male	30	Total Length of Colon (Male) CV	28.37	MPPGLu (mg/g lung): Mean	10.51	Heart : NP (%)	1.66	HSA C2 : Female	-0.1286	SI : Male (% of Qc)	10	Brain Jv,s	Predicted	Spinal (% CSF) : Female	20	Additional Organ : Male (% of Qc)	0.65	PSL (L/h)	Predicted	Lymph flow rate (L/h/kg)	0.00385518	SC Site Blood Flow Back (% of Qc)	0.105	Target2 Kshed (1/hr)	1e-06	Tumour : KpALB	0.138	Luminal fluid pH CV (%)	18
Female Body Weight C0	2.936	CPPGL : CV (%)	21.467	Female Age Cut-Off 2 CV 2 (%)	31.6	VEpidermis Fat (%) : Female	3	Total Length of Colon (Female)	1.37	MPPGLu (mg/g lung): CV(%)	40	Kidney : EW (%)	28.3	HSA CV (%) : Female	10	SI : Female (% of Qc)	11	Brain ns:nl	3000000000	Intracranial blood volume (% Brain Volume) : Male	5	Additional Organ : Female (% of Qc)	0.65	Kup (1/h)	0.0298	Lymph volume (L/kg)	0.00386	SC Site Volume Thigh (L/kg)	0.00099	Target2 Kshed CV (%)	30	Tumour : Other Protein (µM)	0	Regional blood flow scalar to vagina	1
Female Body Weight C1	0.008	HPGL : Baseline	3.103	Prediction Method	Method 1	VEpidermis Fat CV (%) : Female	30	Total Length of Colon (Female) CV	28.37	Abundance : CYP1A1 EM Mean	7.36	Kidney : NL (%)	2.07	Other Mean : Male	0	Villi : Male (% of Qc)	6	Brain Rpore,s(nm)	1	Intracranial blood volume (% Brain Volume) : Female	5	Additional Organ % of Body Weight	1	Additional Clearance (L/h)	0.0017	Lymph volume CV (%)	30	SC Site Volume Thigh CV (%)	10	Target2 Lambda (1/h)	1e-06	Tumour : CV (%)	30	Regional blood flow scalar to vagina CV (%)	0
Female Body Weight CV (%)	19.9	HPGL : Age Coefficient	-0.655	GFR Cap Minimum Defined Population Limit (ml/min/1.73m^2)	15			Diameter of the intestine (Duodenum)	0.022	Abundance : CYP1A1 EM CV (%)	35	Kidney : NP (%)	1.62	Other CV (%)(%) : Male	0	Villi : Female (% of Qc)	6	Brain Rpore,l(nm)	13	ICF (% Brain volume)	80	Additional Organ % of Body Weight CV (%)	30	Additional Clearance CV (%)	10	Lymph nodes : EW (%)	15	SC Site Fraction of Extracellular Water Thigh	0.623	Target2 MW (Da)	150000	Tumour : EW pH	7.13	Regional blood flow scalar to cervix	1
Female Height C0	161.39	HPGL : CV (%)	41.9	GFR Cap Maximum Defined Population Limit (ml/min/1.73m^2)	400	MechDermA - Upper Arm		Diameter of the intestine (Duodenum) CV	23.94	Abundance : CYP1A1 PM Mean	0	Liver : EW (%)	16.5	Other Mean : Female	0	LI : Male (% of Qc)	4	Brain deltaP (mmHg)	40	Brain Capillary Protein (mg brain capillary protein/g brain)	2.33	Additional Organ Density (g/L)	923	Lymphatic Clearance (L/h)	0	Lymph nodes : KpALB	0.4428	SC Site Kp, ALB Thigh	0.277	Target3 Name	CD11a	Tumour : IW pH	7.26	Regional blood flow scalar to cervix CV (%)	0
Female Height C1	0.1498	P450/10e6 Cells : Baseline	3.034	Ref Value for Males 20~30	130	SCorneum Thickness (µm) : Male	11.9	Diameter of the intestine (Colon)	0.042	Abundance : CYP1A1 PM CV (%)	0	Liver : NL (%)	3.48	Other CV (%)(%) : Female	0	LI : Female (% of Qc)	5	Brain Plasma osmotic pressure (mmHg)	25.8	Brain Capillary Protein CV (%)	47	Additional Organ Capillary Bed (%)	5	Lymphatic Clearance CV (%)	10	Vv (% of Tissue volume) : Lymph nodes	1	SC Site Blood Flow Thigh (% of Qc)	0.073	Target3 Rmax (µM)	0	Tumour : Vascular volume fraction	12
Female Height C2	-0.0027	P450/10e6 Cells : HPGL Coefficient	-0.506	Ref Value for Females 20~30	120	SCorneum Thickness CV (%) : Male	29	Diameter of the intestine (Colon) CV	42.14	Abundance : CYP1A1 UM Mean	0	Liver : NP (%)	2.52	User-defined Binding Type	User-defined	Heart : Male (% of Qc)	4	Brain Plasma osmotic pressure CV(%)	10.6	Brain Neural Parenchymal Protein (mg/g ICF Neural Tissue)	76.29	For neutral (phospho)lipid Partitioning	Using Olive oil-water Partitioning	Krc1 (1/h)	3.13	Ve (% of Tissue volume) : Lymph nodes	0.0125			Target3 Rmax CV (%)	30	Tumour : Endosomal volume fraction	1.25
Female Height CV (%)	4.09	Advanced Bile Model	No	Age Limit	140	SCorneum Thickness (µm) : Female	13.9	Fraction of total SI length (Duodenum)	0.05	Abundance : CYP1A1 UM CV (%)	0	Lung : EW (%)	34.8	Ontogeny Profile	No Profile Used	Heart : Female (% of Qc)	5	Gut Jv,s	Predicted	Brain Neural Parenchymal Protein CV (%)	43	Additional Organ : Endothelial Volume (%)	0.35625	Krc2 (1/h)	6.42					Target3 Kdeg (1/h)	0	Tumour Growth Inhibition Model Type	Simeoni Cell Distribution
Abundance : CYP1A1 PM Freq	0	% Hepatic Bile Entering Gallbladder Mean	70.3	Baseline	15.4	SCorneum Thickness CV (%) : Female	28	Fraction of total SI length (Jejunum)	0.35	Abundance : CYP1A1 IM1 Mean	0	Lung : NL (%)	0.3	Other molecular weight (Da)	0	Kidney : Male (% of Qc)	19	Gut ns:nl	1500	Brain Neuronal Protein (mg/g ICF Neural Tissue)	56.57	Additional Organ : Kup (1/h)	0.02979	FR	0.715					Target3 Kdeg CV (%)	30	Tumour : Exponential Growth Rate (1/day)	1
Abundance : CYP1A1 UM Freq	0	% Hepatic Bile Entering Gallbladder CV (%)	32.1	BW Coefficient	2.04	SCorneum Fat (%) : Male	12.9	Fraction of total SI length (Ileum)	0.6	Abundance : CYP1A1 IM1 CV (%)	0	Lung : NP (%)	0.9	Use Plasma ES Option	Yes	Kidney : Female (% of Qc)	17	Gut Rpore,s(nm)	4.7	Brain Neuronal Protein CV (%)	43	Additional Organ : Krc1 (1/h)	3.605	Full PBPK Krc1 (1/h)	16.7					Target3 Kshed (1/hr)	1e-06	Tumour : CV (%)	0
Abundance : CYP1A1 IM1 Freq	0	IMMC Cycle Time Mean (h)	1.55	BH Coefficient	51.8	SCorneum Fat CV (%) : Male	47	Regional Diameter ratios (Jejunum/Duodenum)	0.94	Abundance : CYP1A1 IM2 Mean	0	Muscle : EW (%)	9.1	Abundance : Plasma ES EM Mean	1	Liver (Art) : Male (% of Qc)	6.5	Gut Rpore,l(nm)	25	Brain Glial Protein (mg/g ICF Neural Tissue)	19.72	Additional Organ : Krc2 (1/h)	7.21	Full PBPK Krc2 (1/h)	33.4					Target3 Kshed CV (%)	30	Tumour : Linear Growth Rate (g/day)	1
Abundance : CYP1A1 IM2 Freq	0	IMMC Cycle Time CV (%)	55	Weight CV (%)	23.4	SCorneum Fat (%) : Female	12.9	Regional Diameter ratios (Ileum/Duodenum)	0.84	Abundance : CYP1A1 IM2 CV (%)	0	Muscle : NL (%)	2.38	Abundance : Plasma ES EM CV (%)	30	Liver (Art) : Female (% of Qc)	6.5	Gut deltaP (mmHg)	40	Brain Glial Protein CV (%)	43	Additional Organ : FR	0.715	Full PBPK Krc,1:1 (1/h)	24					Target3 Lambda (1/h)	1e-06	Tumour : CV (%)	0
Abundance : CYP1A2 PM Freq	0	Fasted Gallbladder Emptied at % IMMC Cycle	30	Kidney Density	1050	SCorneum Fat CV (%) : Female	47	S9PPI : input type	Predicted	Lobe Distribution Percentage (%) MPPLu RL	16.67	Muscle : NP (%)	0.72	Abundance : Plasma ES PM Mean	0	Liver (Port) : Male (% of Qc)	19	Gut Plasma osmotic pressure (mmHg)	25.8	Absolute Abundance : ABCB1 (MDR1) (pmol/mg capillary protein)	3.25			Full PBPK Krc,2:1 (1/h)	28					Target3 MW (Da)	150000	Tumour : Shape Factor	20
Abundance : CYP1A2 UM Freq	0	Fasted Gallbladder Release Constant Mean (1/h)	0.18	PTCPGK Mean	99.4	VEpidermis Thickness (µm) : Male	37.1	S9PPI : Mean	5320	Lobe Distribution Percentage (%) MPPLu RM	16.67	Pancreas : EW (%)	12	Abundance : Plasma ES PM CV (%)	0	Liver (Port) : Female (% of Qc)	21.5	Gut Plasma osmotic pressure CV(%)	10.6	Abundance : ABCB1 (MDR1) ET Mean	1			IgG KD1 (7.4>pH>6.0)(µM)	72.8					Target4 Name	PD-L1	Tumour : Transit Rate Cell Damage (1/day)	1
Abundance : CYP1A2 IM1 Freq	0	Fasted Gallbladder Release Constant CV (%)	30	PTCPGK CV (%)	33	VEpidermis Thickness CV (%) : Male	51	MPPI : Mean	2978	Lobe Distribution Percentage (%) MPPLu RT	16.67	Pancreas : NL (%)	4.1	Abundance : Plasma ES UM Mean	0	Lung : Male (% of Qc)	100	Heart Jv,s	Predicted	Abundance : ABCB1 (MDR1) ET (CV%)	56			IgG KD1 (7.4>pH>6.0) CV(%)	10					Target4 Rmax (µM)	0	Tumour : CV (%)	0
Abundance : CYP1A2 IM2 Freq	0	Fed Gallbladder Release Constant Mean (1/h)	0.48	MPPGK Mean	12.8	VEpidermis Thickness (µm) : Female	45.7	MPPI : CV (%)	30	Lobe Distribution Percentage (%) MPPLu LL	16.67	Pancreas : NP (%)	0.93	Abundance : Plasma ES UM CV (%)	0	Lung : Female (% of Qc)	100	Heart ns:nl	500	Abundance : ABCB1 (MDR1) PT Mean	0			IgG KD2 (7.4>pH>6.0)(µM)	291.2					Target4 Rmax CV (%)	30	Tumour : Number Transit Compartments	3
Abundance : CYP2A6 PM Freq	0.003	Fed Gallbladder Release Constant CV (%)	19	MPPGK CV (%)	55	VEpidermis Thickness CV (%) : Female	62	CPPI : Mean	2342	Lobe Distribution Percentage (%) MPPLu LT	16.67	Skin : EW (%)	62.3	Abundance : Plasma ES IM Mean	0	Muscle : Male (% of Qc)	17	Heart Rpore,s(nm)	7	Abundance : ABCB1 (MDR1) PT (CV%)	0			IgG KD2 (7.4>pH>6.0) CV(%)	10					Target4 Kdeg (1/h)	0	ABCB1 (P-gp/MDR1) ET Mean	1
Abundance : CYP2A6 UM Freq	0	Fasted Gallbladder Residual Volume Mean (%)	79.4	CPPGK Mean	0	VEpidermis Fat (%) : Male	3	CPPI : CV (%)	31	Lobe Distribution Percentage (%) MPPLu LA	8.33	Skin : NL (%)	2.84	Abundance : Plasma ES IM CV (%)	0	Muscle : Female (% of Qc)	12	Heart Rpore,l(nm)	27	Abundance : ABCB1 (MDR1) IT Mean	0			Tau1 (h)	0.0167					Target4 Kdeg CV (%)	30	ABCB1 (P-gp/MDR1) CV (%)	0
Abundance : CYP2A6 IM1 Freq	0.222	Fasted Gallbladder Residual Volume CV (%)	13.1	CPPGK CV (%)	30	VEpidermis Fat CV (%) : Male	30	MPPC : Mean	923	Lobe Distribution Percentage (%) MPPLu UA	8.33	Skin : NP (%)	1.11			Skin : Male (% of Qc)	5	Heart deltaP (mmHg)	40	Abundance : ABCB1 (MDR1) IT (CV%)	0			Tau hat1 (h)	0.0167					Target4 Kshed (1/hr)	1e-06	ABCB1 (P-gp/MDR1) PT Mean	1
Abundance : CYP2A6 IM2 Freq	0.008	Fed Gallbladder Residual Volume Mean (%)	59.9	S9 Method	Predicted	VEpidermis Fat (%) : Female	3	MPPC : CV (%)	30	Lobe Distribution Percentage (%) Ventillation Rate RL	25.9	Spleen : EW (%)	20.8			Skin : Female (% of Qc)	5	Heart Plasma osmotic pressure (mmHg)	25.8	Abundance : ABCB1 (MDR1) UT Mean	0			Tau2 (h)	0.00167					Target4 Kshed CV (%)	30	ABCB1 (P-gp/MDR1) CV (%)	0
Abundance : CYP2B6 PM Freq	0.103	Fed Gallbladder Residual Volume CV (%)	39.6	S9PPGK Mean	12.8	VEpidermis Fat CV (%) : Female	30	TMePPI : Mean	6399	Lobe Distribution Percentage (%) Ventillation Rate RM	12.4	Spleen : NL (%)	2.01			Spleen : Male (% of Qc)	2	Heart Plasma osmotic pressure CV(%)	10.6	Abundance : ABCB1 (MDR1) UT (CV%)	0			FcRn Kdeg (1/h)	4.05e-05					Target4 Lambda (1/h)	1e-06	ABCB1 (P-gp/MDR1) IT Mean	1
Abundance : CYP2B6 UM Freq	0.027	Enzyme interCorr Switch	Off	UGT1A1 Population Scalar	0			TMePPI : CV (%)	0	Lobe Distribution Percentage (%) Ventillation Rate RT	14.8	Spleen : NP (%)	1.98			Spleen : Female (% of Qc)	3	Kidney Jv,s	Predicted	Absolute Abundance : ABCC4 (MRP4) (pmol/mg capillary protein)	0.24			Early endosome volume fraction	0.6					Target4 MW (Da)	150000	ABCB1 (P-gp/MDR1) CV (%)	0
Abundance : CYP2B6 IM1 Freq	0.466	Enzyme Corr Switch	On	UGT1A1 EM Mean	1	MechDermA - Lower Leg		TMePPC : Mean	184	Lobe Distribution Percentage (%) Ventillation Rate LL	32.1	Plasma : EW (%)	94.5			Lymph Nodes : Male (% of Qc)	3.89	Kidney ns:nl	2000	Abundance : ABCC4 (MRP4) ET Mean	1			Adipose σvs	Predicted					Target5 Name	Target 5	ABCB1 (P-gp/MDR1) UT Mean	1
Abundance : CYP2B6 IM2 Freq	0	Enz Corr C0	62.775	UGT1A1 EM Mean CV (%)	0	SCorneum Thickness (µm) : Male	16.8	TMePPC : CV (%)	0	Lobe Distribution Percentage (%) Ventillation Rate LT	14.8	Plasma : NL (%)	0.35			Lymph Nodes : Female (% of Qc)	3.89	Kidney Rpore,s(nm)	6	Abundance : ABCC4 (MRP4) ET (CV%)	44			Bone σvs	1					Target5 Rmax (µM)	0	ABCB1 (P-gp/MDR1) CV (%)	0
Abundance : CYP2C8 PM Freq	0	Enz Corr C1	0.3934	UGT1A1 PM Mean	0	SCorneum Thickness CV (%) : Male	52	Use NEWE model for MBI and/or induction of gut CYPs	No	Lobe Distribution Percentage (%) Ventillation Rate LA	100	Plasma : NP (%)	0.23			Cervix : Female (% of Qc)	0.15	Kidney Rpore,l(nm)	27	Abundance : ABCC4 (MRP4) PT Mean	0			Brain σvs	Predicted					Target5 Rmax CV (%)	30	ABCG2 (BCRP) ET Mean	1
Abundance : CYP2C8 UM Freq	0	Enz 2 Corr CV	24	UGT1A1 PM Mean CV (%)	0	SCorneum Thickness (µm) : Female	13.9	CYP2C9 EM Mean	12.5	Lobe Distribution Percentage (%) Ventillation Rate UA	100	RBC : EW (%)	0			Vagina : Female (% of Qc)	0.24	Kidney deltaP (mmHg)	40	Abundance : ABCC4 (MRP4) PT (CV%)	0			Gut σvs	Predicted					Target5 Kdeg (1/h)	0	ABCG2 (BCRP) CV (%)	0
Abundance : CYP2C8 IM1 Freq	0	Abundance : CYP1A1 EM Mean	1.24	UGT1A1 UM Mean	0	SCorneum Thickness CV (%) : Female	43	CYP2C9 EM CV (%)	72	Lobe Distribution Percentage (%) Blood Flow Rate RL	31.1	RBC : NL (%)	0.17			Rectum : Male (% of Qc)	0.0185	Kidney Plasma osmotic pressure (mmHg)	25.8	Abundance : ABCC4 (MRP4) IT Mean	0			Heart σvs	Predicted					Target5 Kdeg CV (%)	30	ABCG2 (BCRP) PT Mean	1
Abundance : CYP2C8 IM2 Freq	0	Abundance : CYP1A1 EM CV (%)	118	UGT1A1 UM Mean CV (%)	0	SCorneum Fat (%) : Male	4.7	CYP2C9 PM Mean	5.8	Lobe Distribution Percentage (%) Blood Flow Rate RM	11.8	RBC : NP (%)	0.29			Rectum : Female (% of Qc)	0.0185	Kidney Plasma osmotic pressure CV(%)	10.6	Abundance : ABCC4 (MRP4) IT (CV%)	0			Kidney σvs	Predicted					Target5 Kshed (1/hr)	1e-06	ABCG2 (BCRP) CV (%)	0
Abundance : CYP2C9 PM Freq	0.019	Abundance : CYP1A1 PM Mean	0	UGT1A1 IM Mean	0	SCorneum Fat CV (%) : Male	62	CYP2C9 PM Mean CV (%)	72	Lobe Distribution Percentage (%) Blood Flow Rate RT	8.6	Adipose : IW (%)	3.9			Synovial Joint : Male (% of Qc)	0.0336	Liver Jv,s	Predicted	Abundance : ABCC4 (MRP4) UT Mean	0			Liver σvs	Predicted					Target5 Kshed CV (%)	30	ABCG2 (BCRP) IT Mean	1
Abundance : CYP2C9 UM Freq	0	Abundance : CYP1A1 PM CV (%)	0	UGT1A1 IM Mean CV (%)	0	SCorneum Fat (%) : Female	4.7	CYP2C9 UM Mean	0	Lobe Distribution Percentage (%) Blood Flow Rate LL	34.9	Adipose : AP (mg/g)	0.4			Synovial Joint : Female (% of Qc)	0.0336	Liver ns:nl	200	Abundance : ABCC4 (MRP4) UT (CV%)	0			Lung σvs	Predicted					Target5 Lambda (1/h)	1e-06	ABCG2 (BCRP) CV (%)	0
Abundance : CYP2C9 IM1 Freq	0.321	Abundance : CYP1A1 UM Mean	0	UGT1A1 Absolute Abundance	0	SCorneum Fat CV (%) : Female	62	CYP2C9 UM Mean CV (%)	0	Lobe Distribution Percentage (%) Blood Flow Rate LT	8.6	Adipose : KpALB	0.037					Liver Rpore,s(nm)	10	Absolute Abundance : ABCG2 (BCRP) (pmol/mg capillary protein)	5.59			Muscle σvs	Predicted					Target5 MW (Da)	150000	ABCG2 (BCRP) UT Mean	1
Abundance : CYP2C9 IM2 Freq	0	Abundance : CYP1A1 UM CV (%)	0	UGT1A1 Mean Turnover Rate	0.0578	VEpidermis Thickness (µm) : Male	63.4	CYP2C9 IM1 Mean	11	Lobe Distribution Percentage (%) Blood Flow Rate LA	5	Adipose : KpLPP	0.068					Liver Rpore,l(nm)	42	Abundance : ABCG2 (BCRP) ET Mean	1			Skin σvs	Predicted					Target6 Name	Target 6	ABCG2 (BCRP) CV (%)	0
Abundance : CYP2C18 PM Freq	0	Abundance : CYP1A1 IM1 Mean	0	UGT1A1 Mean Turnover Rate CV (%)	30	VEpidermis Thickness CV (%) : Male	32	CYP2C9 IM1 Mean CV (%)	72	Lobe Distribution Percentage (%) Blood Flow Rate UA	2.5	Bone : IW (%)	34.1					Liver deltaP (mmHg)	40	Abundance : ABCG2 (BCRP) ET (CV%)	65			Spleen σvs	Predicted					Target6 Rmax (µM)	0	Efflux (Tumour) ET Mean	1
Abundance : CYP2C18 UM Freq	0	Abundance : CYP1A1 IM1 CV (%)	0	UGT1A3 Population Scalar	0	VEpidermis Thickness (µm) : Female	74.9	CYP2C9 IM2 Mean	0	Lobe Distribution Percentage (%) Alveoli Volume RL	26.3	Bone : AP (mg/g)	0.67					Liver Plasma osmotic pressure (mmHg)	25.8	Abundance : ABCG2 (BCRP) PT Mean	0			Pancreas σvs	Predicted					Target6 Rmax CV (%)	30	Efflux (Tumour) CV (%)	0
Abundance : CYP2C18 IM1 Freq	0	Abundance : CYP1A1 IM2 Mean	0	UGT1A3 EM Mean	1	VEpidermis Thickness CV (%) : Female	19	CYP2C9 IM2 Mean CV (%)	0	Lobe Distribution Percentage (%) Alveoli Volume RM	10.5	Bone : KpALB	0.1					Liver Plasma osmotic pressure CV(%)	10.6	Abundance : ABCG2 (BCRP) PT (CV%)	0			Additional Organ σvs	1					Target6 Kdeg (1/h)	0	Efflux (Tumour) PT Mean	1
Abundance : CYP2C18 IM2 Freq	0	Abundance : CYP1A1 IM2 CV (%)	0	UGT1A3 EM Mean CV (%)	0	VEpidermis Fat (%) : Male	3	CYP2C9 Mean Turnover Rate	0.03	Lobe Distribution Percentage (%) Alveoli Volume RT	15.8	Bone : KpLPP	0.05					Lung Jv,s	Predicted	Abundance : ABCG2 (BCRP) IT Mean	0			Lymph Nodes σvs	Predicted					Target6 Kdeg CV (%)	30	Efflux (Tumour) CV (%)	0
Abundance : CYP2C19 PM Freq	0.023	Turnover rate : CYP1A1 Mean	0.0183	UGT1A3 PM Mean	0	VEpidermis Fat CV (%) : Male	30	CYP2C9 Mean Turnover Rate CV (%)	20	Lobe Distribution Percentage (%) Alveoli Volume LL	26.3	Brain : IW (%)	67.8					Lung ns:nl	160	Abundance : ABCG2 (BCRP) IT (CV%)	0			Adipose σvL	Predicted					Target6 Kshed (1/hr)	1e-06	Efflux (Tumour) IT Mean	1
Abundance : CYP2C19 UM Freq	0.047	Turnover rate : CYP1A1 CV (%)	56	UGT1A3 PM Mean CV (%)	0	VEpidermis Fat (%) : Female	3	Colon CYP2C9 EM Mean	0	Lobe Distribution Percentage (%) Alveoli Volume LT	21.1	Brain : AP (mg/g)	0.4					Lung Rpore,s(nm)	6.5	Abundance : ABCG2 (BCRP) UT Mean	0			Bone σvL	1					Target6 Kshed CV (%)	30	Efflux (Tumour) CV (%)	0
Abundance : CYP2C19 IM1 Freq	0.246	Abundance : CYP1A2 EM Mean	52	UGT1A3 UM Mean	0	VEpidermis Fat CV (%) : Female	30	Colon CYP2C9 EM CV (%)	0	Lobe Distribution Percentage (%) Alveoli Volume LA	50	Brain : KpALB	0.048					Lung Rpore,l(nm)	25	Abundance : ABCG2 (BCRP) UT (CV%)	0			Brain σvL	Predicted					Target6 Lambda (1/h)	1e-06	Efflux (Tumour) UT Mean	1
Abundance : CYP2C19 IM2 Freq	0.26	Abundance : CYP1A2 EM CV (%)	67	UGT1A3 UM Mean CV (%)	0			Colon CYP2C9 PM Mean	N/A	Lobe Distribution Percentage (%) Alveoli Volume UA	50	Brain : KpLPP	0.041					Lung deltaP (mmHg)	40	Absolute Abundance : ISF (BBB) Efflux (Brain) (pmol/mg capillary protein)	0			Gut σvL	Predicted					Target6 MW (Da)	150000	Efflux (Tumour) CV (%)	0
Abundance : CYP2D6 PM Freq	0.082	Abundance : CYP1A2 PM Mean	0	UGT1A3 IM Mean	0	MechDermA - Thigh		Colon CYP2C9 PM Mean CV (%)	N/A	Lobe Distribution Percentage (%) Absorption Area RL	26.3	Gut : IW (%)	45.1					Lung Plasma osmotic pressure (mmHg)	25.8	Abundance : ISF (BBB) Efflux (Brain) ET Mean	1			Heart σvL	Predicted					Target7 Name	Target 7	Uptake (Tumour) ET Mean	1
Abundance : CYP2D6 UM Freq	0.025	Abundance : CYP1A2 PM CV (%)	0	UGT1A3 IM Mean CV (%)	0	SCorneum Thickness (µm) : Male	11	Colon CYP2C9 UM Mean	N/A	Lobe Distribution Percentage (%) Absorption Area RM	10.5	Gut : AP (mg/g)	2.84					Lung Plasma osmotic pressure CV(%)	10.6	Abundance : ISF (BBB) Efflux (Brain) ET (CV%)	60			Kidney σvL	Predicted					Target7 Rmax (µM)	0	Uptake (Tumour) CV (%)	0
Abundance : CYP2D6 IM1 Freq	0.325	Abundance : CYP1A2 UM Mean	0	UGT1A3 Absolute Abundance	0	SCorneum Thickness CV (%) : Male	32	Colon CYP2C9 UM Mean CV (%)	N/A	Lobe Distribution Percentage (%) Absorption Area RT	15.8	Gut : KpALB	0.158					Muscle Jv,s	Predicted	Abundance : ISF (BBB) Efflux (Brain) PT Mean	0			Liver σvL	Predicted					Target7 Rmax CV (%)	30	Uptake (Tumour) PT Mean	1
Abundance : CYP2D6 IM2 Freq	0	Abundance : CYP1A2 UM CV (%)	0	UGT1A3 Mean Turnover Rate	1e-06	SCorneum Thickness (µm) : Female	11	Colon CYP2C9 IM1 Mean	N/A	Lobe Distribution Percentage (%) Absorption Area LL	26.3	Gut : KpLPP	0.141					Muscle ns:nl	3610	Abundance : ISF (BBB) Efflux (Brain) PT (CV%)	0			Lung σvL	Predicted					Target7 Kdeg (1/h)	0	Uptake (Tumour) CV (%)	0
Abundance : CYP2E1 PM Freq	0	Abundance : CYP1A2 IM1 Mean	0	UGT1A3 Mean Turnover Rate CV (%)	30	SCorneum Thickness CV (%) : Female	20	Colon CYP2C9 IM1 Mean CV (%)	N/A	Lobe Distribution Percentage (%) Absorption Area LT	21.1	Heart : IW (%)	44.5					Muscle Rpore,s(nm)	5	Abundance : ISF (BBB) Efflux (Brain) IT Mean	0			Muscle σvL	Predicted					Target7 Kdeg CV (%)	30	Uptake (Tumour) IT Mean	1
Abundance : CYP2E1 UM Freq	0	Abundance : CYP1A2 IM1 CV (%)	0	UGT1A4 Population Scalar	1	SCorneum Fat (%) : Male	23.7	Colon CYP2C9 IM2 Mean	N/A	Lobe Distribution Percentage (%) Absorption Area LA	50	Heart : AP (mg/g)	3.07					Muscle Rpore,l(nm)	22	Abundance : ISF (BBB) Efflux (Brain) IT (CV%)	0			Skin σvL	Predicted					Target7 Kshed (1/hr)	1e-06	Uptake (Tumour) CV (%)	0
Abundance : CYP2E1 IM1 Freq	0	Abundance : CYP1A2 IM2 Mean	0	UGT1A4 EM Mean	1	SCorneum Fat CV (%) : Male	24	Colon CYP2C9 IM2 Mean CV (%)	N/A	Lobe Distribution Percentage (%) Absorption Area UA	50	Heart : KpALB	0.157					Muscle deltaP (mmHg)	40	Abundance : ISF (BBB) Efflux (Brain) UT Mean	0			Spleen σvL	Predicted					Target7 Kshed CV (%)	30	Uptake (Tumour) UT Mean	1
Abundance : CYP2E1 IM2 Freq	0	Abundance : CYP1A2 IM2 CV (%)	0	UGT1A4 EM Mean CV (%)	50	SCorneum Fat (%) : Female	23.7	Colon CYP2C9 Mean Turnover Rate	N/A	Lobe Distribution Percentage (%) Pulmonary Capilliary Blood Volume RL	16.66	Heart : KpLPP	0.16					Muscle Plasma osmotic pressure (mmHg)	25.8	Abundance : ISF (BBB) Efflux (Brain) UT (CV%)	0			Pancreas σvL	Predicted					Target7 Lambda (1/h)	1e-06	Uptake (Tumour) CV (%)	0
Abundance : CYP2J2 PM Freq	0	Turnover rate : CYP1A2 Mean	0.0183	UGT1A4 PM Mean	0	SCorneum Fat CV (%) : Female	24	Colon CYP2C9 Mean Turnover Rate CV (%)	N/A	Lobe Distribution Percentage (%) Pulmonary Capilliary Blood Volume RM	16.67	Kidney : IW (%)	50					Muscle Plasma osmotic pressure CV(%)	10.6	Absolute Abundance : SLC2A1 (GLUT1) (pmol/mg capillary protein)	60.07			Additional Organ σvL	1					Target7 MW (Da)	150000	Tumour : Target Abundance (µM)	0
Abundance : CYP2J2 UM Freq	0	Turnover rate : CYP1A2 CV (%)	56	UGT1A4 PM Mean CV (%)	0	VEpidermis Thickness (µm) : Male	53.3	CYP2C19 EM Mean	2	Lobe Distribution Percentage (%) Pulmonary Capilliary Blood Volume RT	16.67	Kidney : AP (mg/g)	2.48					Pancreas Jv,s	Predicted	Abundance : SLC2A1 (GLUT1) ET Mean	1			Lymph Nodes σvL	Predicted					Target8 Name	Target 8	Tumour : CV (%)	0
Abundance : CYP2J2 IM1 Freq	0	Abundance : CYP2A6 EM Mean	29.3	UGT1A4 UM Mean	0	VEpidermis Thickness CV (%) : Male	40	CYP2C19 EM CV (%)	52	Lobe Distribution Percentage (%) Pulmonary Capilliary Blood Volume LL	16.67	Kidney : KpALB	0.13					Pancreas ns:nl	2000	Abundance : SLC2A1 (GLUT1) ET (CV%)	70			Adipose σl	0					Target8 Rmax (µM)	0	Tumour : Target MW (Da)	150000
Abundance : CYP2J2 IM2 Freq	0	Abundance : CYP2A6 EM CV (%)	83	UGT1A4 UM Mean CV (%)	0	VEpidermis Thickness (µm) : Female	43.3	CYP2C19 PM Mean	0	Lobe Distribution Percentage (%) Pulmonary Capilliary Blood Volume LT	16.67	Kidney : KpLPP	0.137					Pancreas Rpore,s(nm)	6	Abundance : SLC2A1 (GLUT1) PT Mean	0			Bone σl	0					Target8 Rmax CV (%)	30	Tumour : Tissue Radius (µm)	75
Abundance : CYP3A4 PM Freq	0	Abundance : CYP2A6 PM Mean	2.7	UGT1A4 IM Mean	0	VEpidermis Thickness CV (%) : Female	40	CYP2C19 PM Mean CV (%)	0	Lobe Distribution Percentage (%) Pulmonary Capilliary Blood Volume LA	8.33	Liver : IW (%)	58.6					Pancreas Rpore,l(nm)	27	Abundance : SLC2A1 (GLUT1) PT (CV%)	0			Brain σl	0					Target8 Kdeg (1/h)	0	Tumour : CV (%)	30
Abundance : CYP3A4 UM Freq	0	Abundance : CYP2A6 PM CV (%)	83	UGT1A4 IM Mean CV (%)	0	VEpidermis Fat (%) : Male	3	CYP2C19 UM Mean	4.65	Lobe Distribution Percentage (%) Pulmonary Capilliary Blood Volume UA	8.33	Liver : AP (mg/g)	5.09					Pancreas deltaP (mmHg)	40	Abundance : SLC2A1 (GLUT1) IT Mean	0			Gut σl	0					Target8 Kdeg CV (%)	30	Tumour : Capillary Radius (µm)	8
Abundance : CYP3A4 IM1 Freq	0	Abundance : CYP2A6 UM Mean	0	UGT1A4 Absolute Abundance	8.7	VEpidermis Fat CV (%) : Male	30	CYP2C19 UM Mean CV (%)	79	Lobe Distribution Percentage (%) Pulmonary Mass Volume RL	16.66	Liver : KpALB	0.086					Pancreas Plasma osmotic pressure (mmHg)	25.8	Abundance : SLC2A1 (GLUT1) IT (CV%)	0			Heart σl	0					Target8 Kshed (1/hr)	1e-06	Tumour : CV (%)	10
Abundance : CYP3A4 IM2 Freq	0	Abundance : CYP2A6 UM CV (%)	0	UGT1A4 Mean Turnover Rate	1e-06	VEpidermis Fat (%) : Female	3	CYP2C19 IM1 Mean	1.29	Lobe Distribution Percentage (%) Pulmonary Mass Volume RM	16.67	Liver : KpLPP	0.161					Pancreas Plasma osmotic pressure CV(%)	10.6	Abundance : SLC2A1 (GLUT1) UT Mean	0			Kidney σl	0					Target8 Kshed CV (%)	30	Tumour : Correction Factor	0.63
Abundance : CYP3A5 PM Freq	0.83	Abundance : CYP2A6 IM1 Mean	20.2	UGT1A4 Mean Turnover Rate CV (%)	30	VEpidermis Fat CV (%) : Female	30	CYP2C19 IM1 Mean CV (%)	52	Lobe Distribution Percentage (%) Pulmonary Mass Volume RT	16.67	Lung : IW (%)	46.3					Skin Jv,s	Predicted	Abundance : SLC2A1 (GLUT1) UT (CV%)	0			Liver σl	0					Target8 Lambda (1/h)	1e-06	Tumour : CV (%)	0
Abundance : CYP3A5 UM Freq	0	Abundance : CYP2A6 IM1 CV (%)	83	UGT1A5 Population Scalar	1			CYP2C19 IM2 Mean	3.18	Lobe Distribution Percentage (%) Pulmonary Mass Volume LL	16.67	Lung : AP (mg/g)	0.5					Skin ns:nl	2500	Absolute Abundance : SLC29A1 (ENT1) (pmol/mg capillary protein)	0.62			Lung σl	0					Target8 MW (Da)	150000	Tumour : Hydrostatic Pressure Gradient ΔP (mmHg)	40
Abundance : CYP3A5 IM1 Freq	0	Abundance : CYP2A6 IM2 Mean	11.9	UGT1A5 EM Mean	1	MechDermA - Face		CYP2C19 IM2 Mean CV (%)	89	Lobe Distribution Percentage (%) Pulmonary Mass Volume LT	16.67	Lung : KpALB	0.212					Skin Rpore,s(nm)	9	Abundance : SLC29A1 (ENT1) ET Mean	1			Muscle σl	0					Target9 Name	Target 9	Tumour : Plasma osmotic pressure (mmHg)	25.8
Abundance : CYP3A5 IM2 Freq	0	Abundance : CYP2A6 IM2 CV (%)	83	UGT1A5 EM Mean CV (%)	50	SCorneum Thickness (µm) : Male	14.3	CYP2C19 Mean Turnover Rate	0.03	Lobe Distribution Percentage (%) Pulmonary Mass Volume LA	8.33	Lung : KpLPP	0.168					Skin Rpore,l(nm)	25	Abundance : SLC29A1 (ENT1) ET (CV%)	71			Skin σl	0					Target9 Rmax (µM)	0	Tumour : Plasma osmotic pressure CV (%)	10.6
Abundance : CYP3A7 PM Freq	0.88	Turnover rate : CYP2A6 Mean	0.0267	UGT1A5 PM Mean	0	SCorneum Thickness CV (%) : Male	23	CYP2C19 Mean Turnover Rate CV (%)	20	Lobe Distribution Percentage (%) Pulmonary Mass Volume UA	8.33	Muscle : IW (%)	66.9					Skin deltaP (mmHg)	40	Abundance : SLC29A1 (ENT1) PT Mean	0			Spleen σl	0					Target9 Rmax CV (%)	30	Tumour : Capillary Small Pore Radius (nm)	4.5
Abundance : CYP3A7 UM Freq	0	Turnover rate : CYP2A6 CV (%)	56	UGT1A5 PM Mean CV (%)	0	SCorneum Thickness (µm) : Female	15.6	Colon CYP2C19 EM Mean	0	Lobe Distribution Percentage (%) Epithelial Lining Fluid Volume RL	16.66	Muscle : AP (mg/g)	2.49					Skin Plasma osmotic pressure (mmHg)	25.8	Abundance : SLC29A1 (ENT1) PT (CV%)	0			Pancreas σl	0					Target9 Kdeg (1/h)	0	Tumour : Capillary Large Pore Radius (nm)	500
Abundance : CYP3A7 IM1 Freq	0	Abundance : CYP2B6 EM Mean	21.6	UGT1A5 UM Mean	0	SCorneum Thickness CV (%) : Female	21	Colon CYP2C19 EM CV (%)	0	Lobe Distribution Percentage (%) Epithelial Lining Fluid Volume RM	16.67	Muscle : KpALB	0.034					Skin Plasma osmotic pressure CV(%)	10.6	Abundance : SLC29A1 (ENT1) IT Mean	0			Additional σl	0					Target9 Kdeg CV (%)	30	Tumour : Capillary Small Pore Membrane Thickness (1/cm)	17.6
Abundance : CYP3A7 IM2 Freq	0	Abundance : CYP2B6 EM CV (%)	68	UGT1A5 UM Mean CV (%)	0	SCorneum Fat (%) : Male	7.2	Colon CYP2C19 PM Mean	N/A	Lobe Distribution Percentage (%) Epithelial Lining Fluid Volume RT	16.67	Muscle : KpLPP	0.059					Spleen Jv,s	Predicted	Abundance : SLC29A1 (ENT1) IT (CV%)	0			Lymph Nodes σl	0					Target9 Kshed (1/hr)	1e-06	Tumour : Capillary Large Pore Membrane Thickness (1/cm)	0.65
Abundance : CYP2C9 Allele 1 Genotype 1 Freq	0.66	Abundance : CYP2B6 PM Mean	4.6	UGT1A5 IM Mean	0	SCorneum Fat CV (%) : Male	12	Colon CYP2C19 PM Mean CV (%)	N/A	Lobe Distribution Percentage (%) Epithelial Lining Fluid Volume LL	16.67	Skin : IW (%)	9.47					Spleen ns:nl	200	Abundance : SLC29A1 (ENT1) UT Mean	0			Adipose FR	0					Target9 Kshed CV (%)	30	Tumour : Capillary Small Pore Hydrolic Conductance	0.01
Abundance : CYP2C9 Allele 1 Genotype 2 Freq	0.193	Abundance : CYP2B6 PM CV (%)	85	UGT1A5 IM Mean CV (%)	0	SCorneum Fat (%) : Female	7.2	Colon CYP2C19 UM Mean	N/A	Lobe Distribution Percentage (%) Epithelial Lining Fluid Volume LT	16.67	Skin : AP (mg/g)	1.32					Spleen Rpore,s(nm)	10	Abundance : SLC29A1 (ENT1) UT (CV%)	0			Bone FR	1					Target9 Lambda (1/h)	1e-06	Tumour : Interstitial Small Pore Radius (nm)	13.8
Abundance : CYP2C9 Allele 1 Genotype 3 Freq	0.115	Abundance : CYP2B6 UM Mean	24.7	UGT1A5 Absolute Abundance	0	SCorneum Fat CV (%) : Female	12	Colon CYP2C19 UM Mean CV (%)	N/A	Lobe Distribution Percentage (%) Epithelial Lining Fluid Volume LA	8.33	Skin : KpALB	0.277					Spleen Rpore,l(nm)	42	Absolute Abundance : SLC16A1 (MCT1) (pmol/mg capillary protein)	4.75			Brain FR	1					Target9 MW (Da)	150000	Tumour : Interstitial Large Pore Radius (nm)	1000
Abundance : CYP2C9 Allele 1 Genotype 4 Freq	0.013	Abundance : CYP2B6 UM CV (%)	128	UGT1A5 Mean Turnover Rate	1e-06	VEpidermis Thickness (µm) : Male	38.9	Colon CYP2C19 IM1 Mean	N/A	Lobe Distribution Percentage (%) Epithelial Lining Fluid Volume UA	8.33	Skin : KpLPP	0.096					Spleen deltaP (mmHg)	40	Abundance : SLC16A1 (MCT1) ET Mean	1			Gut FR	1					Target10 Name	Target 10	Tumour : Interstitial Small Pore Fraction	0.9
Abundance : CYP2C9 Allele 1 Genotype 5 Freq	0.016	Abundance : CYP2B6 IM1 Mean	16.1	UGT1A5 Mean Turnover Rate CV (%)	30	VEpidermis Thickness CV (%) : Male	50	Colon CYP2C19 IM1 Mean CV (%)	N/A	Use local pH by segment	No	Spleen : IW (%)	57.9					Spleen Plasma osmotic pressure (mmHg)	25.8	Abundance : SLC16A1 (MCT1) ET (CV%)	69			Heart FR	1					Target10 Rmax (µM)	0	Tumour : FcRn Abundance Scalar	1
Abundance : CYP2C9 Allele 1 Genotype 6 Freq	0.003	Abundance : CYP2B6 IM1 CV (%)	105	UGT1A6 Population Scalar	1	VEpidermis Thickness (µm) : Female	37.4	Colon CYP2C19 IM2 Mean	N/A	Basal Influx 1 (Lung) Mean	1	Spleen : AP (mg/g)	2.81					Spleen Plasma osmotic pressure CV(%)	10.6	Abundance : SLC16A1 (MCT1) PT Mean	0			Kidney FR	1					Target10 Rmax CV (%)	30
Abundance : CYP2B6 Allele 2 Genotype 1 Freq	0.523	Abundance : CYP2B6 IM2 Mean	0	UGT1A6 EM Mean	1	VEpidermis Thickness CV (%) : Female	21	Colon CYP2C19 IM2 Mean CV (%)	N/A	Basal Influx 1 (Lung) CV (%)	0	Spleen : KpALB	0.097					AdditionalOrgan Jv,s	Predicted	Abundance : SLC16A1 (MCT1) PT (CV%)	0			Liver FR	1					Target10 Kdeg (1/h)	0
Abundance : CYP2B6 Allele 2 Genotype 2 Freq	0.048	Abundance : CYP2B6 IM2 CV (%)	0	UGT1A6 EM Mean CV (%)	50	VEpidermis Fat (%) : Male	3	Colon CYP2C19 Mean Turnover Rate	N/A	Basal Influx 2 (Lung) Mean	1	Spleen : KpLPP	0.207					AdditionalOrgan ns:nl	1	Abundance : SLC16A1 (MCT1) IT Mean	0			Lung FR	1					Target10 Kdeg CV (%)	30
Abundance : CYP2B6 Allele 2 Genotype 3 Freq	0.027	Turnover rate : CYP2B6 Mean	0.0217	UGT1A6 PM Mean	0	VEpidermis Fat CV (%) : Male	30	Colon CYP2C19 Mean Turnover Rate CV (%)	N/A	Basal Influx 2 (Lung) CV (%)	0	Plasma : IW (%)	0					AdditionalOrgan Rpore,s(nm)	0.1	Abundance : SLC16A1 (MCT1) IT (CV%)	0			Muscle FR	0					Target10 Kshed (1/hr)	1e-06
Abundance : CYP2B6 Allele 2 Genotype 4 Freq	0.104	Turnover rate : CYP2B6 CV (%)	56	UGT1A6 PM Mean CV (%)	0	VEpidermis Fat (%) : Female	3	CYP2D6 EM Mean	1.1	Basal Efflux 1 (Lung) Mean	1	Plasma : AP (mg/g)	0.04					AdditionalOrgan Rpore,l(nm)	0.1	Abundance : SLC16A1 (MCT1) UT Mean	0			Skin FR	0					Target10 Kshed CV (%)	30
Abundance : CYP2B6 Allele 2 Genotype 5 Freq	0.25	Abundance : CYP2C8 EM Mean	24	UGT1A6 UM Mean	0	VEpidermis Fat CV (%) : Female	30	CYP2D6 EM CV (%)	47	Basal Efflux 1 (Lung) CV (%)	0	RBC : IW (%)	66.6					AdditionalOrgan deltaP (mmHg)	40	Abundance : SLC16A1 (MCT1) UT (CV%)	0			Spleen FR	1					Target10 Lambda (1/h)	1e-06
Abundance : CYP2B6 Allele 2 Genotype 6 Freq	0.048	Abundance : CYP2C8 EM CV (%)	81	UGT1A6 UM Mean CV (%)	0			CYP2D6 PM Mean	0	Basal Efflux 2 (Lung) Mean	1	RBC : AP (mg/g)	0.44					AdditionalOrgan Plasma osmotic pressure (mmHg)	25.8	Absolute Abundance : SLCO1A2 (OATP1A2) (pmol/mg capillary protein)	0.54			Pancreas FR	1					Target10 MW (Da)	150000
Abundance : UGT1A1 PM Freq	0.11	Abundance : CYP2C8 PM Mean	0	UGT1A6 IM Mean	0	MPMLA - Forehead		CYP2D6 PM Mean CV (%)	0	Basal Efflux 2 (Lung) CV (%)	0	Pancreas : IW (%)	66.4					AdditionalOrgan Plasma osmotic pressure CV(%)	10.6	Abundance : SLCO1A2 (OATP1A2) ET Mean	1			Additional FR	1					Target11 Name	Target 11
Abundance : UGT1A1 UM Freq	0.01	Abundance : CYP2C8 PM CV (%)	0	UGT1A6 IM Mean CV (%)	0	Skin surface pH : Male	4.5	CYP2D6 UM Mean	2.13	Apical Influx 1 (Lung) Mean	1	Pancreas : AP (mg/g)	1.67					Lymph Jv,s	Predicted	Abundance : SLCO1A2 (OATP1A2) ET (CV%)	19			Lymph Nodes FR	0					Target11 Rmax (µM)	0
Abundance : UGT1A1 IM Freq	0.44	Abundance : CYP2C8 UM Mean	0	UGT1A6 Absolute Abundance	3.6	Skin surface pH CV (%) : Male	7.4	CYP2D6 UM Mean CV (%)	47	Apical Influx 1 (Lung) CV (%)	0	Pancreas : KpALB	0.06					Lymph ns:nl	2000	Abundance : SLCO1A2 (OATP1A2) PT Mean	0			Adipose FcRn	7.6					Target11 Rmax CV (%)	30
Abundance : UGT1A3 PM Freq	0	Abundance : CYP2C8 UM CV (%)	0	UGT1A6 Mean Turnover Rate	1e-06	Skin temperature °C : Male	32	CYP2D6 IM1 Mean	0.35	Apical Influx 2 (Lung) Mean	1	Pancreas : KpLPP	0.06					Lymph Rpore,s(nm)	5	Abundance : SLCO1A2 (OATP1A2) PT (CV%)	0			Bone FcRn	230.7					Target11 Kdeg (1/h)	0
Abundance : UGT1A3 UM Freq	0.588	Abundance : CYP2C8 IM1 Mean	0	UGT1A6 Mean Turnover Rate CV (%)	30	Skin temperature CV (%) : Male	0	CYP2D6 IM1 Mean CV (%)	47	Apical Influx 2 (Lung) CV (%)	0	Placenta : IW (%)	0					Lymph Rpore,l(nm)	25	Abundance : SLCO1A2 (OATP1A2) IT Mean	0			Brain FcRn	8.1					Target11 Kdeg CV (%)	30
Abundance : UGT1A3 IM Freq	0.035	Abundance : CYP2C8 IM1 CV (%)	0	UGT1A7 Population Scalar	1	Shape of corneocyte : Male	Cuboid (brick)	CYP2D6 IM2 Mean	0	Apical Efflux 1 (Lung) Mean	1	Placenta : AP (mg/g)	0					Lymph deltaP (mmHg)	40	Abundance : SLCO1A2 (OATP1A2) IT (CV%)	0			Gut FcRn	35.07					Target11 Kshed (1/hr)	1e-06
Abundance : UGT1A4 PM Freq	0	Abundance : CYP2C8 IM2 Mean	0	UGT1A7 EM Mean	1	Shape of corneocyte : Female	Cuboid (brick)	CYP2D6 IM2 Mean CV (%)	0	Apical Efflux 1 (Lung) CV (%)	0	Placenta : KpALB	0					Lymph Plasma osmotic pressure (mmHg)	25.8	Abundance : SLCO1A2 (OATP1A2) UT Mean	0			Heart FcRn	3.3					Target11 Kshed CV (%)	30
Abundance : UGT1A4 UM Freq	0	Abundance : CYP2C8 IM2 CV (%)	0	UGT1A7 EM Mean CV (%)	50	Number of SC layers : Male	12	CYP2D6 Mean Turnover Rate	0.03	Apical Efflux 2 (Lung) Mean	1	Placenta : KpLPP	0					Lymph Plasma osmotic pressure CV(%)	10.6	Abundance : SLCO1A2 (OATP1A2) UT (CV%)	0			Kidney FcRn	48.3					Target11 Lambda (1/h)	1e-06
Abundance : UGT1A4 IM Freq	0	Turnover rate : CYP2C8 Mean	0.0301	UGT1A7 PM Mean	0	Number of SC layers CV (%) : Male	8.4	CYP2D6 Mean Turnover Rate CV (%)	20	Apical Efflux 2 (Lung) CV (%)	0	Breast : IW (%)	0							Absolute Abundance : SLCO1B3 (OATP1B3) (pmol/mg capillary protein)	0.46			Liver FcRn	89.5					Target11 MW (Da)	150000
Abundance : UGT1A5 PM Freq	0	Turnover rate : CYP2C8 CV (%)	56	UGT1A7 PM Mean CV (%)	0	Water density gm/cm3 : Male	1	Colon CYP2D6 EM Mean	0			Breast : AP (mg/g)	0					Minimal PBPK Model Tissue Pore Sizes		Abundance : SLCO1B3 (OATP1B3) ET Mean	1			Lung FcRn	85.2					Target12 Name	Target 12
Abundance : UGT1A5 UM Freq	0	Abundance : CYP2C9 EM Mean	77.7	UGT1A7 UM Mean	0	Water density CV (%) : Male	0	Colon CYP2D6 EM CV (%)	0	Initial bacteria number	20	Breast : KpALB	0					Tissue Jv,s	Predicted	Abundance : SLCO1B3 (OATP1B3) ET (CV%)	33			Muscle FcRn	6.5					Target12 Rmax (µM)	0
Abundance : UGT1A5 IM Freq	0	Abundance : CYP2C9 EM CV (%)	64	UGT1A7 UM Mean CV (%)	0	SC lipids density gm/cm3 : Male	0.9	Colon CYP2D6 PM Mean	N/A			Breast : KpLPP	0					Tissue ns:nl	1155	Abundance : SLCO1B3 (OATP1B3) PT Mean	0			Skin FcRn	24.6					Target12 Rmax CV (%)	30
Abundance : UGT1A6 PM Freq	0	Abundance : CYP2C9 PM Mean	35.9	UGT1A7 IM Mean	0	SC lipids density CV (%) : Male	0	Colon CYP2D6 PM Mean CV (%)	N/A	Granuloma growth period (days)	200	Milk : IW (%)	0					Tissue Rpore,s(nm)	6.9	Abundance : SLCO1B3 (OATP1B3) PT (CV%)	0			Spleen FcRn	230.7					Target12 Kdeg (1/h)	0
Abundance : UGT1A6 UM Freq	0	Abundance : CYP2C9 PM CV (%)	88	UGT1A7 IM Mean CV (%)	0	SC proteins density gm/cm3 : Male	1.37	Colon CYP2D6 UM Mean	N/A			Milk : AP (mg/g)	0					Tissue Rpore,l(nm)	24.5	Abundance : SLCO1B3 (OATP1B3) IT Mean	0			Pancreas FcRn	35.07					Target12 Kdeg CV (%)	30
Abundance : UGT1A6 IM Freq	0	Abundance : CYP2C9 UM Mean	0	UGT1A7 Absolute Abundance	13	SC proteins density CV (%) : Male	0	Colon CYP2D6 UM Mean CV (%)	N/A	Granuloma location Frequency: RLM	1	Milk : KpALB	0					Tissue deltaP (mmHg)	40	Abundance : SLCO1B3 (OATP1B3) IT (CV%)	0			Additional FcRn	6.5					Target12 Kshed (1/hr)	1e-06
Abundance : UGT1A7 PM Freq	0	Abundance : CYP2C9 UM CV (%)	0	UGT1A7 Mean Turnover Rate	1e-06	Intercellular lipid thickness of SC µm : Male	0.091	Colon CYP2D6 IM1 Mean	N/A	Granuloma location Frequency: RMM	0	Milk : KpLPP	0					Tissue Plasma osmotic pressure (mmHg)	25.8	Abundance : SLCO1B3 (OATP1B3) UT Mean	0			Lymph Nodes FcRn	111.2					Target12 Kshed CV (%)	30
Abundance : UGT1A7 UM Freq	0	Abundance : CYP2C9 IM1 Mean	68.1	UGT1A7 Mean Turnover Rate CV (%)	30	Intercellular lipid thickness of SC CV (%) : Male	0	Colon CYP2D6 IM1 Mean CV (%)	N/A	Granuloma location Frequency: RMM	0	Subcutis_Arm : IW (%)	0					Tissue Plasma osmotic pressure CV(%)	10.6	Abundance : SLCO1B3 (OATP1B3) UT (CV%)	0			Adipose PSs	Predicted					Target12 Lambda (1/h)	1e-06
Abundance : UGT1A7 IM Freq	0	Abundance : CYP2C9 IM1 CV (%)	81	UGT1A8 Population Scalar	1	Tortuosity : Male	User Defined	Colon CYP2D6 IM2 Mean	N/A	Granuloma location Frequency: LLM	0	Subcutis_Arm : AP (mg/g)	0							Absolute Abundance : SLCO1C1 (OATP1C1) (pmol/mg capillary protein)	0.27			Bone PSs	0.1					Target12 MW (Da)	150000
Abundance : UGT1A8 PM Freq	0	Abundance : CYP2C9 IM2 Mean	0	UGT1A8 EM Mean	1	Tortuosity of lipid diffusion pathway of SC : Male	12.7	Colon CYP2D6 IM2 Mean CV (%)	N/A	Granuloma location Frequency: LTM	0	Subcutis_Arm : KpALB	0					Subcutaneous Administration Site		Abundance : SLCO1C1 (OATP1C1) ET Mean	1			Brain PSs	Predicted					Target13 Name	Target 13
Abundance : UGT1A8 UM Freq	0	Abundance : CYP2C9 IM2 CV (%)	0	UGT1A8 EM Mean CV (%)	50	Tortuosity of lipid diffusion pathway of SC CV (%) : Male	18	Colon CYP2D6 Mean Turnover Rate	N/A			Subcutis_Arm : KpLPP	0					Abdomen Jv,s	Predicted	Abundance : SLCO1C1 (OATP1C1) ET (CV%)	11			Gut PSs	Predicted					Target13 Rmax (µM)	0
Abundance : UGT1A8 IM Freq	0	Turnover rate : CYP2C9 Mean	0.0067	UGT1A8 PM Mean	0	Hair follicle diameter µm : Male	65.4	Colon CYP2D6 Mean Turnover Rate CV (%)	N/A	Macrophage diameter (μm): Mean	21.2	Epicardial : IW (%)	0					Abdomen ns:nl	2500	Abundance : SLCO1C1 (OATP1C1) PT Mean	0			Heart PSs	Predicted					Target13 Rmax CV (%)	30
Abundance : UGT1A9 PM Freq	0.043	Turnover rate : CYP2C9 CV (%)	56	UGT1A8 PM Mean CV (%)	0	Hair follicle diameter CV (%) : Male	83	CYP2J2 EM Mean	7.4	Macrophage fraction (%): Mean	50	Epicardial : AP (mg/g)	0					Abdomen Rpore,s(nm)	6.5	Abundance : SLCO1C1 (OATP1C1) PT (CV%)	0			Kidney PSs	Predicted					Target13 Kdeg (1/h)	0
Abundance : UGT1A9 UM Freq	0	Abundance : CYP2C18 EM Mean	0.4	UGT1A8 UM Mean	0	Hair follicle density N/cm2 : Male	292	CYP2J2 EM CV (%)	69	ISF fraction (%): Mean	10	Epicardial : KpALB	0					Abdomen Rpore,l(nm)	25	Abundance : SLCO1C1 (OATP1C1) IT Mean	0			Liver PSs	Predicted					Target13 Kdeg CV (%)	30
Abundance : UGT1A9 IM Freq	0.004	Abundance : CYP2C18 EM CV (%)	39	UGT1A8 UM Mean CV (%)	0	Hair follicle density CV (%) : Male	16	CYP2J2 PM Mean	0	ISF fraction: CV (%)	30	Epicardial : KpLPP	0					Abdomen deltaP (mmHg)	40	Abundance : SLCO1C1 (OATP1C1) IT (CV%)	0			Lung PSs	Predicted					Target13 Kshed (1/hr)	1e-06
Abundance : UGT1A10 PM Freq	0	Abundance : CYP2C18 PM Mean	0	UGT1A8 IM Mean	0	Hair follicle depth µm : Male	204.8	CYP2J2 PM Mean CV (%)	0	Outer-caseum fraction (%): Mean	20	Midmyocardial : IW (%)	0					Abdomen Plasma osmotic pressure (mmHg)	25.8	Abundance : SLCO1C1 (OATP1C1) UT Mean	0			Muscle PSs	Predicted					Target13 Kshed CV (%)	30
Abundance : UGT1A10 UM Freq	0	Abundance : CYP2C18 PM CV (%)	0	UGT1A8 IM Mean CV (%)	0	Hair follicle depth CV (%) : Male	0	CYP2J2 UM Mean	0	Outer-caseum fraction: CV (%)	30	Midmyocardial : AP (mg/g)	0					Abdomen Plasma osmotic pressure CV(%)	10.6	Abundance : SLCO1C1 (OATP1C1) UT (CV%)	0			Skin PSs	Predicted					Target13 Lambda (1/h)	1e-06
Abundance : UGT1A10 IM Freq	0	Abundance : CYP2C18 UM Mean	0	UGT1A8 Absolute Abundance	4.9	Hair shaft diameter µm : Male	15.9	CYP2J2 UM Mean CV (%)	0	Inner-caseum fraction (%): Mean	20	Midmyocardial : KpALB	0					Arm Jv,s	Predicted	Absolute Abundance : SLCO2B1 (OATP2B1) (pmol/mg capillary protein)	0.41			Spleen PSs	Predicted					Target13 MW (Da)	150000
Abundance : UGT2B4 PM Freq	0	Abundance : CYP2C18 UM CV (%)	0	UGT1A8 Mean Turnover Rate	1e-06	Hair shaft diameter CV (%) : Male	57	CYP2J2 IM1 Mean	0	Inner-caseum fraction: CV (%)	30	Midmyocardial : KpLPP	0					Arm ns:nl	2500	Abundance : SLCO2B1 (OATP2B1) ET Mean	1			Pancreas PSs	Predicted					Target14 Name	Target 14
Abundance : UGT2B4 UM Freq	0	Abundance : CYP2C18 IM1 Mean	0	UGT1A8 Mean Turnover Rate CV (%)	30	Sebum viscosity centipose : Male	40	CYP2J2 IM1 Mean CV (%)	0			Endocardial : IW (%)	0					Arm Rpore,s(nm)	6.5	Abundance : SLCO2B1 (OATP2B1) ET (CV%)	58			Additional Organ PSs	0.01					Target14 Rmax (µM)	0
Abundance : UGT2B4 IM Freq	0	Abundance : CYP2C18 IM1 CV (%)	0	UGT1A9 Population Scalar	1	Sebum viscosity CV (%) : Male	0	CYP2J2 IM2 Mean	0	Local pH: macrophage	5	Endocardial : AP (mg/g)	0					Arm Rpore,l(nm)	25	Abundance : SLCO2B1 (OATP2B1) PT Mean	0			Lymph Nodes PSs	Predicted					Target14 Rmax CV (%)	30
Abundance : UGT2B7 PM Freq	0	Abundance : CYP2C18 IM2 Mean	0	UGT1A9 EM Mean	1	Corneocyte pH [top] : Male	6.8	CYP2J2 IM2 Mean CV (%)	0	Local pH: ISF	6.7	Endocardial : KpALB	0					Arm deltaP (mmHg)	40	Abundance : SLCO2B1 (OATP2B1) PT (CV%)	0			Adipose PSL	Predicted					Target14 Kdeg (1/h)	0
Abundance : UGT2B7 UM Freq	0	Abundance : CYP2C18 IM2 CV (%)	0	UGT1A9 EM Mean CV (%)	50	Corneocyte pH [top] CV (%) : Male	6.8	CYP2J2 Mean Turnover Rate	0.03	Local pH: caseum	7.4	Endocardial : KpLPP	0					Arm Plasma osmotic pressure (mmHg)	25.8	Abundance : SLCO2B1 (OATP2B1) IT Mean	0			Bone PSL	0.1					Target14 Kdeg CV (%)	30
Abundance : UGT2B7 IM Freq	0	Turnover rate : CYP2C18 Mean	0.0267	UGT1A9 PM Mean	1	Corneocyte thickness [top] µm : Male	0.71	CYP2J2 Mean Turnover Rate CV (%)	20			Lymph Nodes : IW (%)	0					Arm Plasma osmotic pressure CV(%)	10.6	Abundance : SLCO2B1 (OATP2B1) IT (CV%)	0			Brain PSL	Predicted					Target14 Kshed (1/hr)	1e-06
Abundance : UGT2B10 PM Freq	0	Turnover rate : CYP2C18 CV (%)	56	UGT1A9 PM Mean CV (%)	50	Corneocyte thickness [top] CV (%) : Male	36	Colon CYP2J2 EM Mean	0	Uptake (macrophage): Mean	1	Lymph Nodes : AP (mg/g)	0					Back Jv,s	Predicted	Abundance : SLCO2B1 (OATP2B1) UT Mean	0			Gut PSL	Predicted					Target14 Kshed CV (%)	30
Abundance : UGT2B10 UM Freq	0	Abundance : CYP2C19 EM Mean	4.4	UGT1A9 UM Mean	0	Corneocyte width [top] µm : Male	27.7	Colon CYP2J2 EM CV (%)	0	Uptake (macrophage): CV (%)	1	Lymph Nodes : KpALB	0					Back ns:nl	2500	Abundance : SLCO2B1 (OATP2B1) UT (CV%)	0			Heart PSL	Predicted					Target14 Lambda (1/h)	1e-06
Abundance : UGT2B10 IM Freq	0	Abundance : CYP2C19 EM CV (%)	52	UGT1A9 UM Mean CV (%)	0	Corneocyte width [top] CV (%) : Male	9.2	Colon CYP2J2 PM Mean	N/A	Efflux (macrophage): Mean	1	Lymph Nodes : KpLPP	0					Back Rpore,s(nm)	6.5	Absolute Abundance : SLC22A1 (OCT1) (pmol/mg capillary protein)	0.56			Kidney PSL	Predicted					Target14 MW (Da)	150000
Abundance : UGT2B11 PM Freq	0	Abundance : CYP2C19 PM Mean	0	UGT1A9 IM Mean	1	Corneocyte length [top] µm : Male	34.2	Colon CYP2J2 PM Mean CV (%)	N/A	Efflux (macrophage): CV (%)	0	Synovial Joint : IW (%)	0					Back Rpore,l(nm)	25	Abundance : SLC22A1 (OCT1) ET Mean	1			Liver PSL	Predicted					Target15 Name	Target 15
Abundance : UGT2B11 UM Freq	0	Abundance : CYP2C19 PM CV (%)	0	UGT1A9 IM Mean CV (%)	50	Corneocyte length [top] CV (%) : Male	4.1	Colon CYP2J2 UM Mean	N/A	BN pre-treatment number: Mean	80	Synovial Joint : AP (mg/g)	0					Back deltaP (mmHg)	40	Abundance : SLC22A1 (OCT1) ET (CV%)	16			Lung PSL	Predicted					Target15 Rmax (µM)	0
Abundance : UGT2B11 IM Freq	0	Abundance : CYP2C19 UM Mean	10.23	UGT1A9 Absolute Abundance	79	Hydration level (% water volume) [top] : Male	35.5	Colon CYP2J2 UM Mean CV (%)	N/A	BN pre-treatment number: CV (%)	30	Synovial Joint : KpALB	0					Back Plasma osmotic pressure (mmHg)	25.8	Abundance : SLC22A1 (OCT1) PT Mean	0			Muscle PSL	Predicted					Target15 Rmax CV (%)	30
Abundance : UGT2B15 PM Freq	0.28	Abundance : CYP2C19 UM CV (%)	79	UGT1A9 Mean Turnover Rate	1e-06	Hydration level (% water volume) [top] CV (%) : Male	17	Colon CYP2J2 IM1 Mean	N/A			Synovial Joint : KpLPP	0					Back Plasma osmotic pressure CV(%)	10.6	Abundance : SLC22A1 (OCT1) PT (CV%)	0			Skin PSL	Predicted					Target15 Kdeg (1/h)	0
Abundance : UGT2B15 UM Freq	0	Abundance : CYP2C19 IM1 Mean	2.85	UGT1A9 Mean Turnover Rate CV (%)	30	SC lipid viscosity [top] centipose : Male	75	Colon CYP2J2 IM1 Mean CV (%)	N/A			Subcutis_Abdomen : IW (%)	0					Thigh Jv,s	Predicted	Abundance : SLC22A1 (OCT1) IT Mean	0			Spleen PSL	Predicted					Target15 Kdeg CV (%)	30
Abundance : UGT2B15 IM Freq	0.51	Abundance : CYP2C19 IM1 CV (%)	52	UGT1A10 Population Scalar	1	SC lipid viscosity [top] CV (%) : Male	0	Colon CYP2J2 IM2 Mean	N/A			Subcutis_Abdomen : AP (mg/g)	0					Thigh ns:nl	2500	Abundance : SLC22A1 (OCT1) IT (CV%)	0			Pancreas PSL	Predicted					Target15 Kshed (1/hr)	1e-06
Abundance : UGT2B17 PM Freq	0.09	Abundance : CYP2C19 IM2 Mean	7.01	UGT1A10 EM Mean	1	Corneocyte pH [upper mid] : Male	6.8	Colon CYP2J2 IM2 Mean CV (%)	N/A			Subcutis_Abdomen : KpALB	0					Thigh Rpore,s(nm)	6.5	Abundance : SLC22A1 (OCT1) UT Mean	0			Additional Organ PSL	0.1					Target15 Kshed CV (%)	30
Abundance : UGT2B17 UM Freq	0	Abundance : CYP2C19 IM2 CV (%)	89	UGT1A10 EM Mean CV (%)	50	Corneocyte pH [upper mid] CV (%) : Male	6.8	Colon CYP2J2 Mean Turnover Rate	N/A			Subcutis_Abdomen : KpLPP	0					Thigh Rpore,l(nm)	25	Abundance : SLC22A1 (OCT1) UT (CV%)	0			Lymph Nodes PSL	Predicted					Target15 Lambda (1/h)	1e-06
Abundance : UGT2B17 IM Freq	0.36	Turnover rate : CYP2C19 Mean	0.0267	UGT1A10 PM Mean	0	Corneocyte thickness [upper mid] µm : Male	0.81	Colon CYP2J2 Mean Turnover Rate CV (%)	N/A			Subcutis_Back : IW (%)	0					Thigh deltaP (mmHg)	40	Absolute Abundance : SLC22A3 (OCT3) (pmol/mg capillary protein)	0.62			Adipose fcat	0.025					Target15 MW (Da)	150000
Abundance : UGT2B28 PM Freq	0	Turnover rate : CYP2C19 CV (%)	56	UGT1A10 PM Mean CV (%)	0	Corneocyte thickness [upper mid] CV (%) : Male	36	CYP3A4 EM Mean	65.4			Subcutis_Back : AP (mg/g)	0					Thigh Plasma osmotic pressure (mmHg)	25.8	Abundance : SLC22A3 (OCT3) ET Mean	1			Bone fcat	0.075					Target16 Name	Target 16
Abundance : UGT2B28 UM Freq	0	Abundance : CYP2D6 EM Mean	9.4	UGT1A10 UM Mean	0	Corneocyte width [upper mid] µm : Male	27.7	CYP3A4 EM CV (%)	52			Subcutis_Back : KpALB	0					Thigh Plasma osmotic pressure CV(%)	10.6	Abundance : SLC22A3 (OCT3) ET (CV%)	13			Brain fcat	0.0009					Target16 Rmax (µM)	0
Abundance : UGT2B28 IM Freq	0	Abundance : CYP2D6 EM CV (%)	65	UGT1A10 UM Mean CV (%)	0	Corneocyte width [upper mid] CV (%) : Male	9.2	CYP3A4 PM Mean	0			Subcutis_Back : KpLPP	0							Abundance : SLC22A3 (OCT3) PT Mean	0			Gut fcat	0.055					Target16 Rmax CV (%)	30
Abundance : User UGT1 PM Freq	0	Abundance : CYP2D6 PM Mean	0	UGT1A10 IM Mean	0	Corneocyte length [upper mid] µm : Male	34.2	CYP3A4 PM Mean CV (%)	0			Subcutis_Thigh : IW (%)	0					Intramuscular Administration Site		Abundance : SLC22A3 (OCT3) PT (CV%)	0			Heart fcat	0.0454					Target16 Kdeg (1/h)	0
Abundance : User UGT1 UM Freq	0	Abundance : CYP2D6 PM CV (%)	0	UGT1A10 IM Mean CV (%)	0	Corneocyte length [upper mid] CV (%) : Male	4.1	CYP3A4 UM Mean	0			Subcutis_Thigh : AP (mg/g)	0					Deltoid Jv,s	Predicted	Abundance : SLC22A3 (OCT3) IT Mean	0			Kidney fcat	0.041					Target16 Kdeg CV (%)	30
Abundance : User UGT1 IM Freq	0	Abundance : CYP2D6 UM Mean	18.18	UGT1A10 Absolute Abundance	17	Hydration level (% water volume) [upper mid] : Male	46.1	CYP3A4 UM Mean CV (%)	0			Subcutis_Thigh : KpALB	0					Deltoid ns:nl	3610	Abundance : SLC22A3 (OCT3) IT (CV%)	0			Liver fcat	0.33					Target16 Kshed (1/hr)	1e-06
Abundance : User Cyt1 PM Freq	0	Abundance : CYP2D6 UM CV (%)	65	UGT1A10 Mean Turnover Rate	1e-06	Hydration level (% water volume) [upper mid] CV (%) : Male	11	CYP3A4 IM1 Mean	0			Subcutis_Thigh : KpLPP	0					Deltoid Rpore,s(nm)	5	Abundance : SLC22A3 (OCT3) UT Mean	0			Lung fcat	0.0057					Target16 Kshed CV (%)	30
Abundance : User Cyt1 UM Freq	0	Abundance : CYP2D6 IM1 Mean	2.95	UGT1A10 Mean Turnover Rate CV (%)	30	SC lipid viscosity [upper mid] centipose : Male	75	CYP3A4 IM1 Mean CV (%)	0			Intramuscular Deltoid : IW (%)	0					Deltoid Rpore,l(nm)	22	Abundance : SLC22A3 (OCT3) UT (CV%)	0			Muscle fcat	0.1					Target16 Lambda (1/h)	1e-06
Abundance : User Cyt1 IM Freq	0	Abundance : CYP2D6 IM1 CV (%)	65	UGT2B4 Population Scalar	1	SC lipid viscosity [upper mid] CV (%) : Male	0	CYP3A4 IM2 Mean	0			Intramuscular Deltoid : AP (mg/g)	0					Deltoid deltaP (mmHg)	40	Absolute Abundance : SLC22A6 (OAT1) (pmol/mg capillary protein)	0.48			Skin fcat	0.27					Target16 MW (Da)	150000
Abundance : User Cyt2 PM Freq	0	Abundance : CYP2D6 IM2 Mean	0	UGT2B4 EM Mean	1	Corneocyte pH [lower mid] : Male	6.8	CYP3A4 IM2 Mean CV (%)	0			Intramuscular Deltoid : KpALB	0					Deltoid Plasma osmotic pressure (mmHg)	25.8	Abundance : SLC22A6 (OAT1) ET Mean	1			Spleen fcat	0.018					Target17 Name	Target 17
Abundance : User Cyt2 UM Freq	0	Abundance : CYP2D6 IM2 CV (%)	0	UGT2B4 EM Mean CV (%)	50	Corneocyte pH [lower mid] CV (%) : Male	6.8	CYP3A4 Mean Turnover Rate	0.03			Intramuscular Deltoid : KpLPP	0					Deltoid Plasma osmotic pressure CV(%)	10.6	Abundance : SLC22A6 (OAT1) ET (CV%)	23			Pancreas fcat	0.015					Target17 Rmax (µM)	0
Abundance : User Cyt2 IM Freq	0	Turnover rate : CYP2D6 Mean	0.0099	UGT2B4 PM Mean	0	Corneocyte thickness [lower mid] µm : Male	0.91	CYP3A4 Mean Turnover Rate CV (%)	20			Intramuscular Gluteal : IW (%)	0					Gluteal Jv,s	Predicted	Abundance : SLC22A6 (OAT1) PT Mean	0			Additional fcat	0.01					Target17 Rmax CV (%)	30
Abundance : User Cyt3 PM Freq	0	Turnover rate : CYP2D6 CV (%)	56	UGT2B4 PM Mean CV (%)	0	Corneocyte thickness [lower mid] CV (%) : Male	36	Colon CYP3A4 EM Mean	2.95			Intramuscular Gluteal : AP (mg/g)	0					Gluteal ns:nl	3610	Abundance : SLC22A6 (OAT1) PT (CV%)	0			Lymph Nodes fcat	0.005					Target17 Kdeg (1/h)	0
Abundance : User Cyt3 UM Freq	0	Abundance : CYP2E1 EM Mean	61	UGT2B4 UM Mean	0	Corneocyte width [lower mid] µm : Male	27.7	Colon CYP3A4 EM CV (%)	30			Intramuscular Gluteal : KpALB	0					Gluteal Rpore,s(nm)	5	Abundance : SLC22A6 (OAT1) IT Mean	0			Adipose Kup	0.00298					Target17 Kdeg CV (%)	30
Abundance : User Cyt3 IM Freq	0	Abundance : CYP2E1 EM CV (%)	61	UGT2B4 UM Mean CV (%)	0	Corneocyte width [lower mid] CV (%) : Male	9.2	Colon CYP3A4 PM Mean	N/A			Intramuscular Gluteal : KpLPP	0					Gluteal Rpore,l(nm)	22	Abundance : SLC22A6 (OAT1) IT (CV%)	0			Bone Kup	0.0298					Target17 Kshed (1/hr)	1e-06
Abundance : User Cyt4 PM Freq	0	Abundance : CYP2E1 PM Mean	0	UGT2B4 IM Mean	0	Corneocyte length [lower mid] µm : Male	34.2	Colon CYP3A4 PM Mean CV (%)	N/A			Intramuscular Vastus : IW (%)	0					Gluteal deltaP (mmHg)	40	Abundance : SLC22A6 (OAT1) UT Mean	0			Brain Kup	0.00596					Target17 Kshed CV (%)	30
Abundance : User Cyt4 UM Freq	0	Abundance : CYP2E1 PM CV (%)	0	UGT2B4 IM Mean CV (%)	0	Corneocyte length [lower mid] CV (%) : Male	4.1	Colon CYP3A4 UM Mean	N/A			Intramuscular Vastus : AP (mg/g)	0					Gluteal Plasma osmotic pressure (mmHg)	25.8	Abundance : SLC22A6 (OAT1) UT (CV%)	0			Gut Kup	0.0298					Target17 Lambda (1/h)	1e-06
Abundance : User Cyt4 IM Freq	0	Abundance : CYP2E1 UM Mean	0	UGT2B4 Absolute Abundance	0.3	Hydration level (% water volume) [lower mid] : Male	56.75	Colon CYP3A4 UM Mean CV (%)	N/A			Intramuscular Vastus : KpALB	0					Gluteal Plasma osmotic pressure CV(%)	10.6	Absolute Abundance : SLC22A7 (OAT2) (pmol/mg capillary protein)	7.9			Heart Kup	0.0298					Target17 MW (Da)	150000
Abundance : CES1 PM Freq	0.001	Abundance : CYP2E1 UM CV (%)	0	UGT2B4 Mean Turnover Rate	1e-06	Hydration level (% water volume) [lower mid] CV (%) : Male	7	Colon CYP3A4 IM1 Mean	N/A			Intramuscular Vastus : KpLPP	0					Vastus Jv,s	Predicted	Abundance : SLC22A7 (OAT2) ET Mean	1			Kidney Kup	0.0298					Target18 Name	Target 18
Abundance : CES1 UM Freq	0	Abundance : CYP2E1 IM1 Mean	0	UGT2B4 Mean Turnover Rate CV (%)	30	SC lipid viscosity [lower mid] centipose : Male	75	Colon CYP3A4 IM1 Mean CV (%)	N/A			Adipose Volume Scalar	1					Vastus ns:nl	3610	Abundance : SLC22A7 (OAT2) ET (CV%)	48			Liver Kup	0.0298					Target18 Rmax (µM)	0
Abundance : CES1 IM Freq	0	Abundance : CYP2E1 IM1 CV (%)	0	UGT2B7 Population Scalar	1	SC lipid viscosity [lower mid] CV (%) : Male	0	Colon CYP3A4 IM2 Mean	N/A			Bone Volume Scalar	1					Vastus Rpore,s(nm)	5	Abundance : SLC22A7 (OAT2) PT Mean	0			Lung Kup	0.0298					Target18 Rmax CV (%)	30
Abundance : CES2 PM Freq	0	Abundance : CYP2E1 IM2 Mean	0	UGT2B7 EM Mean	1	Corneocyte pH [bottom] : Male	6.8	Colon CYP3A4 IM2 Mean CV (%)	N/A			Brain Volume Scalar	1					Vastus Rpore,l(nm)	22	Abundance : SLC22A7 (OAT2) PT (CV%)	0			Muscle Kup	0.0298					Target18 Kdeg (1/h)	0
Abundance : CES2 UM Freq	0	Abundance : CYP2E1 IM2 CV (%)	0	UGT2B7 EM Mean CV (%)	50	Corneocyte pH [bottom] CV (%) : Male	6.8	Colon CYP3A4 Mean Turnover Rate	N/A			Gut Volume Scalar	1					Vastus deltaP (mmHg)	40	Abundance : SLC22A7 (OAT2) IT Mean	0			Skin Kup	0.0298					Target18 Kdeg CV (%)	30
Abundance : CES2 IM Freq	0	Turnover rate : CYP2E1 Mean	0.0176	UGT2B7 PM Mean	0	Corneocyte thickness [bottom] µm : Male	1.03	Colon CYP3A4 Mean Turnover Rate CV (%)	N/A			Heart Volume Scalar	1					Vastus Plasma osmotic pressure (mmHg)	25.8	Abundance : SLC22A7 (OAT2) IT (CV%)	0			Spleen Kup	0.0298					Target18 Kshed (1/hr)	1e-06
Abundance : User ES PM Freq	0	Turnover rate : CYP2E1 CV (%)	63	UGT2B7 PM Mean CV (%)	0	Corneocyte thickness [bottom] CV (%) : Male	36	CYP3A5 EM Mean	23.3			Kidney Volume Scalar	1					Vastus Plasma osmotic pressure CV(%)	10.6	Abundance : SLC22A7 (OAT2) UT Mean	0			Pancreas Kup	0.0298					Target18 Kshed CV (%)	30
Abundance : User ES UM Freq	0	Abundance : CYP2J2 EM Mean	1.2	UGT2B7 UM Mean	0	Corneocyte width [bottom] µm : Male	27.7	CYP3A5 EM CV (%)	32			Liver Volume Scalar	1							Abundance : SLC22A7 (OAT2) UT (CV%)	0			Additional Kup	0.0298					Target18 Lambda (1/h)	1e-06
Abundance : User ES IM Freq	0	Abundance : CYP2J2 EM CV (%)	129	UGT2B7 UM Mean CV (%)	0	Corneocyte width [bottom] CV (%) : Male	9.2	CYP3A5 PM Mean	0			Lung Volume Scalar	1							Absolute Abundance : SLC22A8 (OAT3) (pmol/mg capillary protein)	0.27			Lymph Nodes Kup	0.0298					Target18 MW (Da)	150000
Abundance : PM Freq	0	Abundance : CYP2J2 PM Mean	0	UGT2B7 IM Mean	0	Corneocyte length [bottom] µm : Male	34.2	CYP3A5 PM Mean CV (%)	0			Muscle Volume Scalar	1							Abundance : SLC22A8 (OAT3) ET Mean	1									Target19 Name	Target 19
Abundance : UM Freq	0	Abundance : CYP2J2 PM CV (%)	0	UGT2B7 IM Mean CV (%)	0	Corneocyte length [bottom] CV (%) : Male	4.1	CYP3A5 UM Mean	0			Skin Volume Scalar	1							Abundance : SLC22A8 (OAT3) ET (CV%)	11			Subcutaneous Administration Site						Target19 Rmax (µM)	0
Abundance : IM Freq	0	Abundance : CYP2J2 UM Mean	0	UGT2B7 Absolute Abundance	48	Hydration level (% water volume) [bottom] : Male	67.4	CYP3A5 UM Mean CV (%)	0			Spleen Volume Scalar	1							Abundance : SLC22A8 (OAT3) PT Mean	0			Abdomen σvs	Predicted					Target19 Rmax CV (%)	30
Abundance : PM Freq	0	Abundance : CYP2J2 UM CV (%)	0	UGT2B7 Mean Turnover Rate	1e-06	Hydration level (% water volume) [bottom] CV (%) : Male	4	CYP3A5 IM1 Mean	0			Plasma Volume Scalar	1							Abundance : SLC22A8 (OAT3) PT (CV%)	0			Abdomen σvL	Predicted					Target19 Kdeg (1/h)	0
Abundance : UM Freq	0	Abundance : CYP2J2 IM1 Mean	0	UGT2B7 Mean Turnover Rate CV (%)	30	SC lipid viscosity [bottom] centipose : Male	75	CYP3A5 IM1 Mean CV (%)	0			Placenta Volume Scalar	0							Abundance : SLC22A8 (OAT3) IT Mean	0			Abdomen σl	0					Target19 Kdeg CV (%)	30
Abundance : IM Freq	0	Abundance : CYP2J2 IM1 CV (%)	0	UGT2B10 Population Scalar	1	SC lipid viscosity [bottom] CV (%) : Male	0	CYP3A5 IM2 Mean	0			Breast Volume Scalar	0							Abundance : SLC22A8 (OAT3) IT (CV%)	0			Abdomen FR	0					Target19 Kshed (1/hr)	1e-06
Abundance : Plasma ES PM Freq	0	Abundance : CYP2J2 IM2 Mean	0	UGT2B10 EM Mean	1	Viable Epidermis thickness µm : Male	50.05	CYP3A5 IM2 Mean CV (%)	0			Milk Volume Scalar	0							Abundance : SLC22A8 (OAT3) UT Mean	0			Abdomen FcRn	24.2					Target19 Kshed CV (%)	30
Abundance : Plasma ES UM Freq	0	Abundance : CYP2J2 IM2 CV (%)	0	UGT2B10 EM Mean CV (%)	50	Viable Epidermis thickness CV (%) : Male	7	CYP3A5 Mean Turnover Rate	0.03			Subcutis_Arm Volume Scalar	0							Abundance : SLC22A8 (OAT3) UT (CV%)	0			Abdomen PSs	Predicted					Target19 Lambda (1/h)	1e-06
Abundance : Plasma ES IM Freq	0	Turnover rate : CYP2J2 Mean	0.0194	UGT2B10 PM Mean	0	Dermis thickness µm : Male	1250	CYP3A5 Mean Turnover Rate CV (%)	20			Epicardial Volume Scalar	0							Absolute Abundance : SLC22A9 (OAT7) (pmol/mg capillary protein)	0.51			Abdomen PSL	Predicted					Target19 MW (Da)	150000
Abundance : FMO1 PM Freq	0	Turnover rate : CYP2J2 CV (%)	56	UGT2B10 PM Mean CV (%)	0	Dermis thickness CV (%) : Male	45	Colon CYP3A5 EM Mean	1.1			Midmyocardial Volume Scalar	0							Abundance : SLC22A9 (OAT7) ET Mean	1			Abdomen fcat	0.00063					Target20 Name	Target 20
Abundance : FMO1 UM Freq	0	Abundance : CYP3A4 EM Mean	137	UGT2B10 UM Mean	0	Subcutis thickness mm : Male	1.91	Colon CYP3A5 EM CV (%)	30			Endocardial Volume Scalar	0							Abundance : SLC22A9 (OAT7) ET (CV%)	20			Abdomen Kup	0.00298					Target20 Rmax (µM)	0
Abundance : FMO1 IM Freq	0	Abundance : CYP3A4 EM CV (%)	41	UGT2B10 UM Mean CV (%)	0	Subcutis thickness CV (%) : Male	55.7	Colon CYP3A5 PM Mean	N/A			Lymph Nodes Volume Scalar	0							Abundance : SLC22A9 (OAT7) PT Mean	0			Arm σvs	Predicted					Target20 Rmax CV (%)	30
Abundance : FMO3 PM Freq	0	Abundance : CYP3A4 PM Mean	0	UGT2B10 IM Mean	0	Muscle thickness mm : Male	1.46	Colon CYP3A5 PM Mean CV (%)	N/A			Synovial Joint Volume Scalar	0							Abundance : SLC22A9 (OAT7) PT (CV%)	0			Arm σvL	Predicted					Target20 Kdeg (1/h)	0
Abundance : FMO3 UM Freq	0	Abundance : CYP3A4 PM CV (%)	0	UGT2B10 IM Mean CV (%)	0	Muscle thickness CV (%) : Male	2.74	Colon CYP3A5 UM Mean	N/A			Subcutis_Abdomen Volume Scalar	0							Abundance : SLC22A9 (OAT7) IT Mean	0			Arm σl	0					Target20 Kdeg CV (%)	30
Abundance : FMO3 IM Freq	0	Abundance : CYP3A4 UM Mean	0	UGT2B10 Absolute Abundance	0	Dermis regional blood flow scalar : Male	2.13	Colon CYP3A5 UM Mean CV (%)	N/A			Subcutis_Back Volume Scalar	0							Abundance : SLC22A9 (OAT7) IT (CV%)	0			Arm FR	0					Target20 Kshed (1/hr)	1e-06
Abundance : FMO5 PM Freq	0	Abundance : CYP3A4 UM CV (%)	0	UGT2B10 Mean Turnover Rate	1e-06	Dermis regional blood flow scalar CV (%) : Male	0	Colon CYP3A5 IM1 Mean	N/A			Subcutis_Thigh Volume Scalar	0							Abundance : SLC22A9 (OAT7) UT Mean	0			Arm FcRn	24.2					Target20 Kshed CV (%)	30
Abundance : FMO5 UM Freq	0	Abundance : CYP3A4 IM1 Mean	0	UGT2B10 Mean Turnover Rate CV (%)	30	Subcutis regional blood flow scalar : Male	1	Colon CYP3A5 IM1 Mean CV (%)	N/A			Intramuscular Deltoid Volume Scalar	0							Abundance : SLC22A9 (OAT7) UT (CV%)	0			Arm PSs	Predicted					Target20 Lambda (1/h)	1e-06
Abundance : FMO5 IM Freq	0	Abundance : CYP3A4 IM1 CV (%)	0	UGT2B11 Population Scalar	1	Subcutis regional blood flow scalar CV (%) : Male	0	Colon CYP3A5 IM2 Mean	N/A			Intramuscular Gluteal Volume Scalar	0							Absolute Abundance : ISF (BBB) Uptake (Brain) (pmol/mg capillary protein)	0			Arm PSL	Predicted					Target20 MW (Da)	150000
Abundance : FMOUser PM Freq	0	Abundance : CYP3A4 IM2 Mean	0	UGT2B11 EM Mean	1	Muscle regional blood flow scalar : Male	1	Colon CYP3A5 IM2 Mean CV (%)	N/A			Intramuscular Vastus Volume Scalar	0							Abundance : ISF (BBB) Uptake (Brain) ET Mean	1			Arm fcat	0.00049					Shed Soluble Target Rmax_plasma (µM)	1e-06
Abundance : FMOUser UM Freq	0	Abundance : CYP3A4 IM2 CV (%)	0	UGT2B11 EM Mean CV (%)	50	Muscle regional blood flow scalar CV (%) : Male	0	Colon CYP3A5 Mean Turnover Rate	N/A			Membrane potential : Adipose (mV)	-41							Abundance : ISF (BBB) Uptake (Brain) ET (CV%)	60			Arm Kup	0.00298					Shed Soluble Target Rmax_plasma CV (%)	30
Abundance : FMOUser IM Freq	0	Turnover rate : CYP3A4 Mean	0.0193	UGT2B11 PM Mean	0			Colon CYP3A5 Mean Turnover Rate CV (%)	N/A			Membrane potential : Bone (mV)	-41							Abundance : ISF (BBB) Uptake (Brain) PT Mean	0			Back σvs	Predicted					Shed Soluble Target Ksyn_plasma (µM/h)	0
Abundance : ABCB1 (P-gp/MDR1) PT Freq	0	Turnover rate : CYP3A4 CV (%)	68	UGT2B11 PM Mean CV (%)	0	MPMLA - Forearm Inner (volar)		UGT1A1 Population Scalar	1			Membrane potential : Brain (mV)	-41							Abundance : ISF (BBB) Uptake (Brain) PT (CV%)	0			Back σvL	Predicted					Shed Soluble Target Ksyn_plasma CV (%)	30
Abundance : ABCB1 (P-gp/MDR1) IT Freq	0	Abundance : CYP3A5 EM Mean	103	UGT2B11 UM Mean	0	Skin surface pH : Male	4.5	UGT1A1 EM Mean	1			Membrane potential : Gut (mV)	-41							Abundance : ISF (BBB) Uptake (Brain) IT Mean	0			Back σl	0					Shed Soluble Target Ksyn_tissue (µM/h)	0
Abundance : ABCB1 (P-gp/MDR1) UT Freq	0	Abundance : CYP3A5 EM CV (%)	65	UGT2B11 UM Mean CV (%)	0	Skin surface pH CV (%) : Male	8.2	UGT1A1 EM Mean CV (%)	46			Membrane potential : Heart (mV)	-41							Abundance : ISF (BBB) Uptake (Brain) IT (CV%)	0			Back FR	0					Shed Soluble Target Ksyn_tissue CV (%)	30
Abundance : ABCB11 (BSEP) PT Freq	0	Abundance : CYP3A5 PM Mean	0	UGT2B11 IM Mean	0	Skin temperature °C : Male	32	UGT1A1 PM Mean	0.42			Membrane potential : Kidney (mV)	-70							Abundance : ISF (BBB) Uptake (Brain) UT Mean	0			Back FcRn	24.2					Shed Soluble Target Kdeg_tissue (1/h)	0
Abundance : ABCB11 (BSEP) IT Freq	0	Abundance : CYP3A5 PM CV (%)	0	UGT2B11 IM Mean CV (%)	0	Skin temperature CV (%) : Male	0	UGT1A1 PM Mean CV (%)	46			Membrane potential : Liver (mV)	-41							Abundance : ISF (BBB) Uptake (Brain) UT (CV%)	0			Back PSs	Predicted					Shed Soluble Target Kdeg_tissue CV (%)	30
Abundance : ABCB11 (BSEP) UT Freq	0	Abundance : CYP3A5 UM Mean	0	UGT2B11 Absolute Abundance	0	Shape of corneocyte : Male	Cuboid (brick)	UGT1A1 UM Mean	1.46			Membrane potential : Lung (mV)	-41							Absolute Abundance : cCSF (BCSFB) Efflux (Brain) (pmol/mg capillary protein)	0			Back PSL	Predicted					Shed Soluble Target molecular weight (Da)	150000
Abundance : ABCC1 (MRP1) PT Freq	0	Abundance : CYP3A5 UM CV (%)	0	UGT2B11 Mean Turnover Rate	1e-06	Shape of corneocyte : Female	Cuboid (brick)	UGT1A1 UM Mean CV (%)	46			Membrane potential : Muscle (mV)	-41							Abundance : cCSF (BCSFB) Efflux (Brain) ET Mean	1			Back fcat	0.00074
Abundance : ABCC1 (MRP1) IT Freq	0	Abundance : CYP3A5 IM1 Mean	0	UGT2B11 Mean Turnover Rate CV (%)	30	Number of SC layers : Male	22	UGT1A1 IM Mean	0.72			Membrane potential : Skin (mV)	-41							Abundance : cCSF (BCSFB) Efflux (Brain) ET (CV%)	30			Back Kup	0.00298
Abundance : ABCC1 (MRP1) UT Freq	0	Abundance : CYP3A5 IM1 CV (%)	0	UGT2B15 Population Scalar	1	Number of SC layers CV (%) : Male	14	UGT1A1 IM Mean CV (%)	46			Membrane potential : Spleen (mV)	-41							Abundance : cCSF (BCSFB) Efflux (Brain) PT Mean	0			Thigh σvs	Predicted
Abundance : ABCC2 (MRP2) PT Freq	0	Abundance : CYP3A5 IM2 Mean	0	UGT2B15 EM Mean	1	Water density gm/cm3 : Male	1	UGT1A1 Absolute Abundance	24			Membrane potential : RBC (mV)	-10							Abundance : cCSF (BCSFB) Efflux (Brain) PT (CV%)	0			Thigh σvL	Predicted
Abundance : ABCC2 (MRP2) IT Freq	0	Abundance : CYP3A5 IM2 CV (%)	0	UGT2B15 EM Mean CV (%)	50	Water density CV (%) : Male	0	UGT1A3 Population Scalar	1			Membrane potential : Pancreas (mV)	-41							Abundance : cCSF (BCSFB) Efflux (Brain) IT Mean	0			Thigh σl	0
Abundance : ABCC2 (MRP2) UT Freq	0	Turnover rate : CYP3A5 Mean	0.0193	UGT2B15 PM Mean	0.07	SC lipids density gm/cm3 : Male	0.9	UGT1A3 EM Mean	1			Membrane potential : Placenta (mV)	0							Abundance : cCSF (BCSFB) Efflux (Brain) IT (CV%)	0			Thigh FR	0
Abundance : ABCC3 (MRP3) PT Freq	0	Turnover rate : CYP3A5 CV (%)	68	UGT2B15 PM Mean CV (%)	50	SC lipids density CV (%) : Male	0	UGT1A3 EM Mean CV (%)	49			Membrane potential : Breast (mV)	0							Abundance : cCSF (BCSFB) Efflux (Brain) UT Mean	0			Thigh FcRn	24.2
Abundance : ABCC3 (MRP3) IT Freq	0	Abundance : CYP3A7 EM Mean	35.4	UGT2B15 UM Mean	0	SC proteins density gm/cm3 : Male	1.37	UGT1A3 PM Mean	0			Membrane potential : Milk (mV)	0							Abundance : cCSF (BCSFB) Efflux (Brain) UT (CV%)	0			Thigh PSs	Predicted
Abundance : ABCC3 (MRP3) UT Freq	0	Abundance : CYP3A7 EM CV (%)	61	UGT2B15 UM Mean CV (%)	0	SC proteins density CV (%) : Male	0	UGT1A3 PM Mean CV (%)	0			Membrane potential : Subcutis_Arm (mV)	0							Absolute Abundance : cCSF (BCSFB) Uptake (Brain) (pmol/mg capillary protein)	0			Thigh PSL	Predicted
Abundance : ABCC4 (MRP4) PT Freq	0	Abundance : CYP3A7 PM Mean	0	UGT2B15 IM Mean	0.47	Intercellular lipid thickness of SC µm : Male	0.091	UGT1A3 UM Mean	5.3			Membrane potential : Epicardial (mV)	0							Abundance : cCSF (BCSFB) Uptake (Brain) ET Mean	1			Thigh fcat	0.00063
Abundance : ABCC4 (MRP4) IT Freq	0	Abundance : CYP3A7 PM CV (%)	0	UGT2B15 IM Mean CV (%)	50	Intercellular lipid thickness of SC CV (%) : Male	0	UGT1A3 UM Mean CV (%)	49			Membrane potential : Midmyocardial (mV)	0							Abundance : cCSF (BCSFB) Uptake (Brain) ET (CV%)	30			Thigh Kup	0.00298
Abundance : ABCC4 (MRP4) UT Freq	0	Abundance : CYP3A7 UM Mean	0	UGT2B15 Absolute Abundance	0.2	Tortuosity : Male	User Defined	UGT1A3 IM Mean	0.5			Membrane potential : Endocardial (mV)	0							Abundance : cCSF (BCSFB) Uptake (Brain) PT Mean	0
Abundance : ABCC6 (MRP6) PT Freq	0	Abundance : CYP3A7 UM CV (%)	0	UGT2B15 Mean Turnover Rate	1e-06	Tortuosity of lipid diffusion pathway of SC : Male	12.7	UGT1A3 IM Mean CV (%)	49			Membrane potential : Lymph Nodes (mV)	0							Abundance : cCSF (BCSFB) Uptake (Brain) PT (CV%)	0			Intramuscular Administration Site
Abundance : ABCC6 (MRP6) IT Freq	0	Abundance : CYP3A7 IM1 Mean	0	UGT2B15 Mean Turnover Rate CV (%)	30	Tortuosity of lipid diffusion pathway of SC CV (%) : Male	18	UGT1A3 Absolute Abundance	0.53			Membrane potential : Synovial Joint (mV)	0							Abundance : cCSF (BCSFB) Uptake (Brain) IT Mean	0			Deltoid σvs	Predicted
Abundance : ABCC6 (MRP6) UT Freq	0	Abundance : CYP3A7 IM1 CV (%)	0	UGT2B17 Population Scalar	1	Hair follicle diameter µm : Male	77.7	UGT1A4 Population Scalar	1			Membrane potential : Subcutis_Abdomen (mV)	0							Abundance : cCSF (BCSFB) Uptake (Brain) IT (CV%)	0			Deltoid σvL	Predicted
Abundance : ABCG2 (BCRP) PT Freq	0.02	Abundance : CYP3A7 IM2 Mean	0	UGT2B17 EM Mean	1	Hair follicle diameter CV (%) : Male	32	UGT1A4 EM Mean	1			Membrane potential : Subcutis_Back (mV)	0							Abundance : cCSF (BCSFB) Uptake (Brain) UT Mean	0			Deltoid σl	0
Abundance : ABCG2 (BCRP) IT Freq	0.17	Abundance : CYP3A7 IM2 CV (%)	0	UGT2B17 EM Mean CV (%)	50	Hair follicle density N/cm2 : Male	18	UGT1A4 EM Mean CV (%)	60			Membrane potential : Subcutis_Thigh (mV)	0							Abundance : cCSF (BCSFB) Uptake (Brain) UT (CV%)	0			Deltoid FR	0
Abundance : ABCG2 (BCRP) UT Freq	0	Turnover rate : CYP3A7 Mean	0.0193	UGT2B17 PM Mean	0.08	Hair follicle density CV (%) : Male	39	UGT1A4 PM Mean	0			Membrane potential : Intramuscular Deltoid (mV)	0							Absolute Abundance : ICF Efflux (Brain) (pmol/mg of neural (system) protein)	0			Deltoid FcRn	6.5
Abundance : SLC2A1 (GLUT1) PT Freq	0	Turnover rate : CYP3A7 CV (%)	68	UGT2B17 PM Mean CV (%)	50	Hair follicle depth µm : Male	109.5	UGT1A4 PM Mean CV (%)	0			Membrane potential : Intramuscular Gluteal (mV)	0							Abundance : ICF Efflux (Brain) ET Mean	1			Deltoid PSs	Predicted
Abundance : SLC2A1 (GLUT1) IT Freq	0	3A4 M / F difference	Same	UGT2B17 UM Mean	0	Hair follicle depth CV (%) : Male	0	UGT1A4 UM Mean	0			Membrane potential : Intramuscular Vastus (mV)	0							Abundance : ICF Efflux (Brain) ET (CV%)	30			Deltoid PSL	Predicted
Abundance : SLC2A1 (GLUT1) UT Freq	0	Abundance : 3A4 Mean : Male	137	UGT2B17 UM Mean CV (%)	0	Hair shaft diameter µm : Male	18	UGT1A4 UM Mean CV (%)	0			Ve (% of Tissue volume) : Lung	0.232							Abundance : ICF Efflux (Brain) PT Mean	0			Deltoid fcat	0.00018
Abundance : SLC2A2 (GLUT2) PT Freq	0	Abundance : 3A4 CV (%) : Male	41	UGT2B17 IM Mean	0.16	Hair shaft diameter CV (%) : Male	34	UGT1A4 IM Mean	0			Ve (% of Tissue volume) : Heart	0.053							Abundance : ICF Efflux (Brain) PT (CV%)	0			Deltoid Kup	0.00298
Abundance : SLC2A2 (GLUT2) IT Freq	0	Abundance : 3A4 Mean : Female	137	UGT2B17 IM Mean CV (%)	50	Sebum viscosity centipose : Male	40	UGT1A4 IM Mean CV (%)	0			Ve (% of Tissue volume) : Brain	0.063							Abundance : ICF Efflux (Brain) IT Mean	0			Gluteal σvs	Predicted
Abundance : SLC2A2 (GLUT2) UT Freq	0	Abundance : 3A4 CV (%) : Female	41	UGT2B17 Absolute Abundance	0	Sebum viscosity CV (%) : Male	0	UGT1A4 Absolute Abundance	1.9			Ve (% of Tissue volume) : Muscle	0.034							Abundance : ICF Efflux (Brain) IT (CV%)	0			Gluteal σvL	Predicted
Abundance : SLC10A1 (NTCP) PT Freq	0	Abundance : CYP2C9 Allele 1 Genotype 1 Mean	77.7	UGT2B17 Mean Turnover Rate	1e-06	Corneocyte pH [top] : Male	6.8	UGT1A5 Population Scalar	1			Ve (% of Tissue volume) : Skin	0.063							Abundance : ICF Efflux (Brain) UT Mean	0			Gluteal σl	0
Abundance : SLC10A1 (NTCP) IT Freq	0	Abundance : CYP2C9 Allele 1 Genotype 1 CV (%)	64	UGT2B17 Mean Turnover Rate CV (%)	30	Corneocyte pH [top] CV (%) : Male	6.8	UGT1A5 EM Mean	1			Ve (% of Tissue volume) : Adipose	0.039							Abundance : ICF Efflux (Brain) UT (CV%)	0			Gluteal FR	0
Abundance : SLC10A1 (NTCP) UT Freq	0	Turnover rate : CYP2C9 Allele 1 Genotype 1 Mean	0.0067	UGT2B28 Population Scalar	1	Corneocyte thickness [top] µm : Male	0.59	UGT1A5 EM Mean CV (%)	60			Ve (% of Tissue volume) : Bone	0.063							Absolute Abundance : ICF Uptake (Brain) (pmol/mg of neural (system) protein)	0			Gluteal FcRn	6.5
Abundance : SLC10A2 (ASBT/IBAT) PT Freq	0	Turnover rate : CYP2C9 Allele 1 Genotype 1 CV (%)	56	UGT2B28 EM Mean	1	Corneocyte thickness [top] CV (%) : Male	22	UGT1A5 PM Mean	0			Ve (% of Tissue volume) : Kidney	0.088							Abundance : ICF Uptake (Brain) ET Mean	1			Gluteal PSs	Predicted
Abundance : SLC10A2 (ASBT/IBAT) IT Freq	0	Abundance : CYP2C9 Allele 1 Genotype 2 Mean	75.7	UGT2B28 EM Mean CV (%)	50	Corneocyte width [top] µm : Male	29.6	UGT1A5 PM Mean CV (%)	0			Ve (% of Tissue volume) : Gut	0.063							Abundance : ICF Uptake (Brain) ET (CV%)	30			Gluteal PSL	Predicted
Abundance : SLC10A2 (ASBT/IBAT) UT Freq	0	Abundance : CYP2C9 Allele 1 Genotype 2 CV (%)	70	UGT2B28 PM Mean	0	Corneocyte width [top] CV (%) : Male	5.9	UGT1A5 UM Mean	0			Ve (% of Tissue volume) : Spleen	0.063							Abundance : ICF Uptake (Brain) PT Mean	0			Gluteal fcat	0.00018
Abundance : SLC15A1 (PEPT1) PT Freq	0	Turnover rate : CYP2C9 Allele 1 Genotype 2 Mean	0.0067	UGT2B28 PM Mean CV (%)	0	Corneocyte length [top] µm : Male	36.4	UGT1A5 UM Mean CV (%)	0			Ve (% of Tissue volume) : Pancreas	0.063							Abundance : ICF Uptake (Brain) PT (CV%)	0			Gluteal Kup	0.00298
Abundance : SLC15A1 (PEPT1) IT Freq	0	Turnover rate : CYP2C9 Allele 1 Genotype 2 CV (%)	56	UGT2B28 UM Mean	0	Corneocyte length [top] CV (%) : Male	5.7	UGT1A5 IM Mean	0			Ve (% of Tissue volume) : Liver	0.063							Abundance : ICF Uptake (Brain) IT Mean	0			Vastus σvs	Predicted
Abundance : SLC15A1 (PEPT1) UT Freq	0	Abundance : CYP2C9 Allele 1 Genotype 3 Mean	63.6	UGT2B28 UM Mean CV (%)	0	Hydration level (% water volume) [top] : Male	33.9	UGT1A5 IM Mean CV (%)	0			Vv (% of Tissue volume) : Lung	18.54							Abundance : ICF Uptake (Brain) IT (CV%)	0			Vastus σvL	Predicted
Abundance : SLC16A1 (MCT1) PT Freq	0	Abundance : CYP2C9 Allele 1 Genotype 3 CV (%)	93	UGT2B28 IM Mean	0	Hydration level (% water volume) [top] CV (%) : Male	9	UGT1A5 Absolute Abundance	0.3			Vv (% of Tissue volume) : Heart	4.2							Abundance : ICF Uptake (Brain) UT Mean	0			Vastus σl	0
Abundance : SLC16A1 (MCT1) IT Freq	0	Turnover rate : CYP2C9 Allele 1 Genotype 3 Mean	0.0067	UGT2B28 IM Mean CV (%)	0	SC lipid viscosity [top] centipose : Male	75	UGT1A6 Population Scalar	1			Vv (% of Tissue volume) : Brain	5							Abundance : ICF Uptake (Brain) UT (CV%)	0			Vastus FR	0
Abundance : SLC16A1 (MCT1) UT Freq	0	Turnover rate : CYP2C9 Allele 1 Genotype 3 CV (%)	56	UGT2B28 Absolute Abundance	0	SC lipid viscosity [top] CV (%) : Male	0	UGT1A6 EM Mean	1			Vv (% of Tissue volume) : Muscle	2.7							Transferrin receptor Rmax (µM)	3.3			Vastus FcRn	6.5
Abundance : SLC19A2 (THTR1) PT Freq	0	Abundance : CYP2C9 Allele 1 Genotype 4 Mean	53.7	UGT2B28 Mean Turnover Rate	1e-06	Corneocyte pH [upper mid] : Male	6.8	UGT1A6 EM Mean CV (%)	60			Vv (% of Tissue volume) : Skin	5							Transferrin receptor Rmax CV (%)	30			Vastus PSs	Predicted
Abundance : SLC19A2 (THTR1) IT Freq	0	Abundance : CYP2C9 Allele 1 Genotype 4 CV (%)	71	UGT2B28 Mean Turnover Rate CV (%)	30	Corneocyte pH [upper mid] CV (%) : Male	6.8	UGT1A6 PM Mean	0			Vv (% of Tissue volume) : Adipose	3.1							Transferrin receptor Kdeg (1/h)	0.0625			Vastus PSL	Predicted
Abundance : SLC19A2 (THTR1) UT Freq	0	Turnover rate : CYP2C9 Allele 1 Genotype 4 Mean	0.0067	Use User UGT Option	Yes	Corneocyte thickness [upper mid] µm : Male	0.67	UGT1A6 PM Mean CV (%)	0			Vv (% of Tissue volume) : Bone	5							Transferrin receptor Kdeg CV (%)	30			Vastus fcat	0.00018
Abundance : SLC19A3 (THTR2) PT Freq	0	Turnover rate : CYP2C9 Allele 1 Genotype 4 CV (%)	56	UGT User	1	Corneocyte thickness [upper mid] CV (%) : Male	22	UGT1A6 UM Mean	0			Vv (% of Tissue volume) : Kidney	7							Transferrin receptor molecular weight (Da)	95000			Vastus Kup	0.00298
Abundance : SLC19A3 (THTR2) IT Freq	0	Abundance : CYP2C9 Allele 1 Genotype 5 Mean	39.5	User UGT1 Population Scalar	1	Corneocyte width [upper mid] µm : Male	29.6	UGT1A6 UM Mean CV (%)	0			Vv (% of Tissue volume) : Gut	5
Abundance : SLC19A3 (THTR2) UT Freq	0	Abundance : CYP2C9 Allele 1 Genotype 5 CV (%)	80	User UGT1 EM Mean	1	Corneocyte width [upper mid] CV (%) : Male	5.9	UGT1A6 IM Mean	0			Vv (% of Tissue volume) : Spleen	5
Abundance : SLCO1A2 (OATP1A2) PT Freq	0	Turnover rate : CYP2C9 Allele 1 Genotype 5 Mean	0.0067	User UGT1 EM Mean CV (%)	50	Corneocyte length [upper mid] µm : Male	36.4	UGT1A6 IM Mean CV (%)	0			Vv (% of Tissue volume) : Pancreas	5
Abundance : SLCO1A2 (OATP1A2) IT Freq	0	Turnover rate : CYP2C9 Allele 1 Genotype 5 CV (%)	56	User UGT1 PM Mean	0	Corneocyte length [upper mid] CV (%) : Male	5.7	UGT1A6 Absolute Abundance	1.3			Vv (% of Tissue volume) : Liver	5
Abundance : SLCO1A2 (OATP1A2) UT Freq	0	Abundance : CYP2C9 Allele 1 Genotype 6 Mean	25.2	User UGT1 PM Mean CV (%)	0	Hydration level (% water volume) [upper mid] : Male	44.6987	UGT1A7 Population Scalar	1			Subcell Membrane potential : Adipose (mV)	10
Abundance : SLCO1B1 (OATP1B1) PT Freq	0.03	Abundance : CYP2C9 Allele 1 Genotype 6 CV (%)	79	User UGT1 UM Mean	0	Hydration level (% water volume) [upper mid] CV (%) : Male	6	UGT1A7 EM Mean	1			Subcell Membrane potential : Bone (mV)	10
Abundance : SLCO1B1 (OATP1B1) IT Freq	0.27	Turnover rate : CYP2C9 Allele 1 Genotype 6 Mean	0.0067	User UGT1 UM Mean CV (%)	0	SC lipid viscosity [upper mid] centipose : Male	75	UGT1A7 EM Mean CV (%)	60			Subcell Membrane potential : Brain (mV)	10
Abundance : SLCO1B1 (OATP1B1) UT Freq	0.07	Turnover rate : CYP2C9 Allele 1 Genotype 6 CV (%)	56	User UGT1 IM Mean	0	SC lipid viscosity [upper mid] CV (%) : Male	0	UGT1A7 PM Mean	0			Subcell Membrane potential : Gut (mV)	10
Abundance : SLCO1B3 (OATP1B3) PT Freq	0	Abundance : CYP2B6 Allele 2 Genotype 1 Mean	21.6	User UGT1 IM Mean CV (%)	0	Corneocyte pH [lower mid] : Male	6.8	UGT1A7 PM Mean CV (%)	0			Subcell Membrane potential : Heart (mV)	10
Abundance : SLCO1B3 (OATP1B3) IT Freq	0	Abundance : CYP2B6 Allele 2 Genotype 1 CV (%)	68	User UGT1 Absolute Abundance	0	Corneocyte pH [lower mid] CV (%) : Male	6.8	UGT1A7 UM Mean	0			Subcell Membrane potential : Kidney (mV)	10
Abundance : SLCO1B3 (OATP1B3) UT Freq	0	Turnover rate : CYP2B6 Allele 2 Genotype 1 Mean	0.0217	User UGT1 Mean Turnover Rate	1e-06	Corneocyte thickness [lower mid] µm : Male	0.76	UGT1A7 UM Mean CV (%)	0			Subcell Membrane potential : Liver (mV)	10
Abundance : SLCO1C1 (OATP1C1) PT Freq	0	Turnover rate : CYP2B6 Allele 2 Genotype 1 CV (%)	56	User UGT1 Mean Turnover Rate CV (%)	30	Corneocyte thickness [lower mid] CV (%) : Male	22	UGT1A7 IM Mean	0			Subcell Membrane potential : Lung (mV)	10
Abundance : SLCO1C1 (OATP1C1) IT Freq	0	Abundance : CYP2B6 Allele 2 Genotype 2 Mean	14.1	Use User Cytosolic Enzyme Option	Yes	Corneocyte width [lower mid] µm : Male	29.6	UGT1A7 IM Mean CV (%)	0			Subcell Membrane potential : Muscle (mV)	10
Abundance : SLCO1C1 (OATP1C1) UT Freq	0	Abundance : CYP2B6 Allele 2 Genotype 2 CV (%)	82	User Cyt	1	Corneocyte width [lower mid] CV (%) : Male	5.9	UGT1A7 Absolute Abundance	7.1			Subcell Membrane potential : Skin (mV)	10
Abundance : SLCO2B1 (OATP2B1) PT Freq	0	Turnover rate : CYP2B6 Allele 2 Genotype 2 Mean	0.0217	User Cyt1 Population Scalar	1	Corneocyte length [lower mid] µm : Male	36.4	UGT1A8 Population Scalar	1			Subcell Membrane potential : Spleen (mV)	10
Abundance : SLCO2B1 (OATP2B1) IT Freq	0	Turnover rate : CYP2B6 Allele 2 Genotype 2 CV (%)	56	User Cyt1 EM Mean	1	Corneocyte length [lower mid] CV (%) : Male	5.7	UGT1A8 EM Mean	1			Subcell Membrane potential : RBC (mV)	10
Abundance : SLCO2B1 (OATP2B1) UT Freq	0	Abundance : CYP2B6 Allele 2 Genotype 3 Mean	24.7	User Cyt1 EM Mean CV (%)	30	Hydration level (% water volume) [lower mid] : Male	55.5388	UGT1A8 EM Mean CV (%)	60			Subcell Membrane potential : Pancreas (mV)	10
Abundance : SLCO4C1 (OATP4C1) PT Freq	0	Abundance : CYP2B6 Allele 2 Genotype 3 CV (%)	128	User Cyt1 PM Mean	0	Hydration level (% water volume) [lower mid] CV (%) : Male	5	UGT1A8 PM Mean	0			Subcell Membrane potential : Placenta (mV)	0
Abundance : SLCO4C1 (OATP4C1) IT Freq	0	Turnover rate : CYP2B6 Allele 2 Genotype 3 Mean	0.0217	User Cyt1 PM Mean CV (%)	0	SC lipid viscosity [lower mid] centipose : Male	75	UGT1A8 PM Mean CV (%)	0			Subcell Membrane potential : Breast (mV)	0
Abundance : SLCO4C1 (OATP4C1) UT Freq	0	Turnover rate : CYP2B6 Allele 2 Genotype 3 CV (%)	56	User Cyt1 UM Mean	0	SC lipid viscosity [lower mid] CV (%) : Male	0	UGT1A8 UM Mean	0			Subcell Membrane potential : Milk (mV)	0
Abundance : SLC22A1 (OCT1) PT Freq	0.0549	Abundance : CYP2B6 Allele 2 Genotype 4 Mean	17.2	User Cyt1 UM Mean CV (%)	0	Corneocyte pH [bottom] : Male	6.8	UGT1A8 UM Mean CV (%)	0			Subcell Membrane potential : Subcutis_Arm (mV)	0
Abundance : SLC22A1 (OCT1) IT Freq	0.4043	Abundance : CYP2B6 Allele 2 Genotype 4 CV (%)	111	User Cyt1 IM Mean	0	Corneocyte pH [bottom] CV (%) : Male	6.8	UGT1A8 IM Mean	0			Subcell Membrane potential : Epicardial (mV)	0
Abundance : SLC22A1 (OCT1) UT Freq	0.0004	Turnover rate : CYP2B6 Allele 2 Genotype 4 Mean	0.0217	User Cyt1 IM Mean CV (%)	0	Corneocyte thickness [bottom] µm : Male	0.86	UGT1A8 IM Mean CV (%)	0			Subcell Membrane potential : Midmyocardial (mV)	0
Abundance : SLC22A2 (OCT2) PT Freq	0	Turnover rate : CYP2B6 Allele 2 Genotype 4 CV (%)	56	Use User Cytosolic Enzyme Option	Yes	Corneocyte thickness [bottom] CV (%) : Male	22	UGT1A8 Absolute Abundance	5.6			Subcell Membrane potential : Endocardial (mV)	0
Abundance : SLC22A2 (OCT2) IT Freq	0	Abundance : CYP2B6 Allele 2 Genotype 5 Mean	16.8	User Cyt	2	Corneocyte width [bottom] µm : Male	29.6	UGT1A9 Population Scalar	1			Subcell Membrane potential : Lymph Nodes (mV)	0
Abundance : SLC22A2 (OCT2) UT Freq	0	Abundance : CYP2B6 Allele 2 Genotype 5 CV (%)	106	User Cyt2 Population Scalar	1	Corneocyte width [bottom] CV (%) : Male	5.9	UGT1A9 EM Mean	1			Subcell Membrane potential : Synovial Joint (mV)	0
Abundance : SLC22A3 (OCT3) PT Freq	0	Turnover rate : CYP2B6 Allele 2 Genotype 5 Mean	0.0217	User Cyt2 EM Mean	1	Corneocyte length [bottom] µm : Male	36.4	UGT1A9 EM Mean CV (%)	60			Subcell Membrane potential : Subcutis_Abdomen (mV)	0
Abundance : SLC22A3 (OCT3) IT Freq	0	Turnover rate : CYP2B6 Allele 2 Genotype 5 CV (%)	56	User Cyt2 EM Mean CV (%)	30	Corneocyte length [bottom] CV (%) : Male	5.7	UGT1A9 PM Mean	1			Subcell Membrane potential : Subcutis_Back (mV)	0
Abundance : SLC22A3 (OCT3) UT Freq	0	Abundance : CYP2B6 Allele 2 Genotype 6 Mean	5.4	User Cyt2 PM Mean	0	Hydration level (% water volume) [bottom] : Male	66.4	UGT1A9 PM Mean CV (%)	60			Subcell Membrane potential : Subcutis_Thigh (mV)	0
Abundance : SLC22A4 (OCTN1) PT Freq	0	Abundance : CYP2B6 Allele 2 Genotype 6 CV (%)	76	User Cyt2 PM Mean CV (%)	0	Hydration level (% water volume) [bottom] CV (%) : Male	4	UGT1A9 UM Mean	0			Subcell Membrane potential : Intramuscular Deltoid (mV)	0
Abundance : SLC22A4 (OCTN1) IT Freq	0	Turnover rate : CYP2B6 Allele 2 Genotype 6 Mean	0.0217	User Cyt2 UM Mean	0	SC lipid viscosity [bottom] centipose : Male	75	UGT1A9 UM Mean CV (%)	0			Subcell Membrane potential : Intramuscular Gluteal (mV)	0
Abundance : SLC22A4 (OCTN1) UT Freq	0	Turnover rate : CYP2B6 Allele 2 Genotype 6 CV (%)	56	User Cyt2 UM Mean CV (%)	0	SC lipid viscosity [bottom] CV (%) : Male	0	UGT1A9 IM Mean	1			Subcell Membrane potential : Intramuscular Vastus (mV)	0
Abundance : SLC22A5 (OCTN2) PT Freq	0	Abundance : UGT1A1 Population Scalar	1	User Cyt2 IM Mean	0	Viable Epidermis thickness µm : Male	41.9655	UGT1A9 IM Mean CV (%)	60			Local pH (IW) : Adipose	7
Abundance : SLC22A5 (OCTN2) IT Freq	0	Abundance : UGT1A1 EM Mean	1	User Cyt2 IM Mean CV (%)	0	Viable Epidermis thickness CV (%) : Male	19	UGT1A9 Absolute Abundance	5.9			Local pH (IW) : Bone	7
Abundance : SLC22A5 (OCTN2) UT Freq	0	Abundance : UGT1A1 EM CV (%)	24	Use User Cytosolic Enzyme Option	Yes	Dermis thickness µm : Male	1240	UGT1A10 Population Scalar	1			Local pH (IW) : Brain	7.12
Abundance : SLC22A6 (OAT1) PT Freq	0	Abundance : UGT1A1 PM Mean	0.42	User Cyt	3	Dermis thickness CV (%) : Male	20	UGT1A10 EM Mean	1			Local pH (IW) : Gut	7
Abundance : SLC22A6 (OAT1) IT Freq	0	Abundance : UGT1A1 PM CV (%)	50.8	User Cyt3 Population Scalar	1	Subcutis thickness mm : Male	1.91	UGT1A10 EM Mean CV (%)	60			Local pH (IW) : Heart	7
Abundance : SLC22A6 (OAT1) UT Freq	0	Abundance : UGT1A1 UM Mean	1.46	User Cyt3 EM Mean	1	Subcutis thickness CV (%) : Male	55.7	UGT1A10 PM Mean	0			Local pH (IW) : Kidney	7.2
Abundance : SLC22A7 (OAT2) PT Freq	0	Abundance : UGT1A1 UM CV (%)	30	User Cyt3 EM Mean CV (%)	30	Muscle thickness mm : Male	29.88	UGT1A10 PM Mean CV (%)	0			Local pH (IW) : Liver	7
Abundance : SLC22A7 (OAT2) IT Freq	0	Abundance : UGT1A1 IM Mean	0.72	User Cyt3 PM Mean	0	Muscle thickness CV (%) : Male	61.44	UGT1A10 UM Mean	0			Local pH (IW) : Lung	6.7
Abundance : SLC22A7 (OAT2) UT Freq	0	Abundance : UGT1A1 IM CV (%)	39.9	User Cyt3 PM Mean CV (%)	0	Dermis regional blood flow scalar : Male	0.909226	UGT1A10 UM Mean CV (%)	0			Local pH (IW) : Muscle	7
Abundance : SLC22A8 (OAT3) PT Freq	0	Absolute Abundance : UGT1A1	43	User Cyt3 UM Mean	0	Dermis regional blood flow scalar CV (%) : Male	0	UGT1A10 IM Mean	0			Local pH (IW) : Skin	7
Abundance : SLC22A8 (OAT3) IT Freq	0	Turnover rate : UGT1A1 Mean	0.0578	User Cyt3 UM Mean CV (%)	0	Subcutis regional blood flow scalar : Male	1	UGT1A10 IM Mean CV (%)	0			Local pH (IW) : Spleen	7
Abundance : SLC22A8 (OAT3) UT Freq	0	Turnover rate : UGT1A1 CV (%)	30	User Cyt3 IM Mean	0	Subcutis regional blood flow scalar CV (%) : Male	0	UGT1A10 Absolute Abundance	4.3			Local pH (IW) : RBC	7.22
Abundance : SLC22A9 (OAT7) PT Freq	0	Abundance : UGT1A3 Population Scalar	1	User Cyt3 IM Mean CV (%)	0	Muscle regional blood flow scalar : Male	1	UGT2B4 Population Scalar	1			Local pH (IW) : Pancreas	7
Abundance : SLC22A9 (OAT7) IT Freq	0	Abundance : UGT1A3 EM Mean	1	Use User Cytosolic Enzyme Option	Yes	Muscle regional blood flow scalar CV (%) : Male	0	UGT2B4 EM Mean	1			Local pH (IW) : Placenta	0
Abundance : SLC22A9 (OAT7) UT Freq	0	Abundance : UGT1A3 EM CV (%)	72	User Cyt	4			UGT2B4 EM Mean CV (%)	60			Local pH (IW) : Breast	0
Abundance : SLC22A11 (OAT4) PT Freq	0	Abundance : UGT1A3 PM Mean	0	User Cyt4 Population Scalar	1	MPMLA - Forearm Outer (dorsal)		UGT2B4 PM Mean	0			Local pH (IW) : Milk	0
Abundance : SLC22A11 (OAT4) IT Freq	0	Abundance : UGT1A3 PM CV (%)	0	User Cyt4 EM Mean	1	Skin surface pH : Male	4.5	UGT2B4 PM Mean CV (%)	0			Local pH (IW) : Subcutis_Arm	0
Abundance : SLC22A11 (OAT4) UT Freq	0	Abundance : UGT1A3 UM Mean	5.3	User Cyt4 EM Mean CV (%)	30	Skin surface pH CV (%) : Male	8.2	UGT2B4 UM Mean	0			Local pH (IW) : Epicardial	0
Abundance : SLC22A12 (URAT1) PT Freq	0	Abundance : UGT1A3 UM CV (%)	72	User Cyt4 PM Mean	0	Skin temperature °C : Male	32	UGT2B4 UM Mean CV (%)	0			Local pH (IW) : Midmyocardial	0
Abundance : SLC22A12 (URAT1) IT Freq	0	Abundance : UGT1A3 IM Mean	0.5	User Cyt4 PM Mean CV (%)	0	Skin temperature CV (%) : Male	0	UGT2B4 IM Mean	0			Local pH (IW) : Endocardial	0
Abundance : SLC22A12 (URAT1) UT Freq	0	Abundance : UGT1A3 IM CV (%)	72	User Cyt4 UM Mean	0	Shape of corneocyte : Male	Cuboid (brick)	UGT2B4 IM Mean CV (%)	0			Local pH (IW) : Lymph Nodes	0
Abundance : SLC29A1 (ENT1) PT Freq	0	Absolute Abundance : UGT1A3	2.75	User Cyt4 UM Mean CV (%)	0	Shape of corneocyte : Female	Cuboid (brick)	UGT2B4 Absolute Abundance	0			Local pH (IW) : Synovial Joint	0
Abundance : SLC29A1 (ENT1) IT Freq	0	Turnover rate : UGT1A3 Mean	1e-06	User Cyt4 IM Mean	0	Number of SC layers : Male	22	UGT2B7 Population Scalar	1			Local pH (IW) : Subcutis_Abdomen	0
Abundance : SLC29A1 (ENT1) UT Freq	0	Turnover rate : UGT1A3 CV (%)	30	User Cyt4 IM Mean CV (%)	0	Number of SC layers CV (%) : Male	14	UGT2B7 EM Mean	1			Local pH (IW) : Subcutis_Back	0
Abundance : SLC29A2 (ENT2) PT Freq	0	Abundance : UGT1A4 Population Scalar	1	CES1 Population Scalar	1	Water density gm/cm3 : Male	1	UGT2B7 EM Mean CV (%)	60			Local pH (IW) : Subcutis_Thigh	0
Abundance : SLC29A2 (ENT2) IT Freq	0	Abundance : UGT1A4 EM Mean	1	CES1 EM Mean	1	Water density CV (%) : Male	0	UGT2B7 PM Mean	0			Local pH (IW) : Intramuscular Deltoid	0
Abundance : SLC29A2 (ENT2) UT Freq	0	Abundance : UGT1A4 EM CV (%)	26	CES1 EM CV (%)	30	SC lipids density gm/cm3 : Male	0.9	UGT2B7 PM Mean CV (%)	0			Local pH (IW) : Intramuscular Gluteal	0
Abundance : SLC47A1 (MATE1) PT Freq	0	Abundance : UGT1A4 PM Mean	0	CES1 PM Mean	0.11	SC lipids density CV (%) : Male	0	UGT2B7 UM Mean	0			Local pH (IW) : Intramuscular Vastus	0
Abundance : SLC47A1 (MATE1) IT Freq	0	Abundance : UGT1A4 PM CV (%)	0	CES1 PM CV (%)	30	SC proteins density gm/cm3 : Male	1.37	UGT2B7 UM Mean CV (%)	0			Subcell pH : Adipose	5
Abundance : SLC47A1 (MATE1) UT Freq	0	Abundance : UGT1A4 UM Mean	0	CES1 UM Mean	0	SC proteins density CV (%) : Male	0	UGT2B7 IM Mean	0			Subcell pH : Bone	5
Abundance : SLC47A2 (MATE2-K) PT Freq	0	Abundance : UGT1A4 UM CV (%)	0	CES1 UM CV (%)	0	Intercellular lipid thickness of SC µm : Male	0.091	UGT2B7 IM Mean CV (%)	0			Subcell pH : Brain	5
Abundance : SLC47A2 (MATE2-K) IT Freq	0	Abundance : UGT1A4 IM Mean	0	CES1 IM Mean	0	Intercellular lipid thickness of SC CV (%) : Male	0	UGT2B7 Absolute Abundance	4.5			Subcell pH : Gut	5
Abundance : SLC47A2 (MATE2-K) UT Freq	0	Abundance : UGT1A4 IM CV (%)	0	CES1 IM CV (%)	0	Tortuosity : Male	User Defined	UGT2B10 Population Scalar	1			Subcell pH : Heart	5
Abundance : SLC51A/B (OST-α/β) PT Freq	0	Absolute Abundance : UGT1A4	52	CES2 Population Scalar	1	Tortuosity of lipid diffusion pathway of SC : Male	12.7	UGT2B10 EM Mean	1			Subcell pH : Kidney	5
Abundance : SLC51A/B (OST-α/β) IT Freq	0	Turnover rate : UGT1A4 Mean	1e-06	CES2 EM Mean	1	Tortuosity of lipid diffusion pathway of SC CV (%) : Male	18	UGT2B10 EM Mean CV (%)	60			Subcell pH : Liver	5
Abundance : SLC51A/B (OST-α/β) UT Freq	0	Turnover rate : UGT1A4 CV (%)	30	CES2 EM CV (%)	30	Hair follicle diameter µm : Male	77.7	UGT2B10 PM Mean	0			Subcell pH : Lung	5
Abundance : Apical Influx (Intestine) PT Freq	0	Abundance : UGT1A5 Population Scalar	1	CES2 PM Mean	0	Hair follicle diameter CV (%) : Male	32	UGT2B10 PM Mean CV (%)	0			Subcell pH : Muscle	5
Abundance : Apical Influx (Intestine) IT Freq	0	Abundance : UGT1A5 EM Mean	1	CES2 PM CV (%)	0	Hair follicle density N/cm2 : Male	18	UGT2B10 UM Mean	0			Subcell pH : Skin	5
Abundance : Apical Influx (Intestine) UT Freq	0	Abundance : UGT1A5 EM CV (%)	30	CES2 UM Mean	0	Hair follicle density CV (%) : Male	39	UGT2B10 UM Mean CV (%)	0			Subcell pH : Spleen	5
Abundance : Apical Efflux (Intestine) PT Freq	0	Abundance : UGT1A5 PM Mean	0	CES2 UM CV (%)	0	Hair follicle depth µm : Male	109.5	UGT2B10 IM Mean	0			Subcell pH : RBC	5
Abundance : Apical Efflux (Intestine) IT Freq	0	Abundance : UGT1A5 PM CV (%)	0	CES2 IM Mean	0	Hair follicle depth CV (%) : Male	0	UGT2B10 IM Mean CV (%)	0			Subcell pH : Pancreas	5
Abundance : Apical Efflux (Intestine) UT Freq	0	Abundance : UGT1A5 UM Mean	0	CES2 IM CV (%)	0	Hair shaft diameter µm : Male	18	UGT2B10 Absolute Abundance	0.1			Subcell pH : Placenta	0
Abundance : Sinusoidal Uptake (Liver) PT Freq	0	Abundance : UGT1A5 UM CV (%)	0	Use User ES Option	Yes	Hair shaft diameter CV (%) : Male	34	UGT2B11 Population Scalar	1			Subcell pH : Breast	0
Abundance : Sinusoidal Uptake (Liver) IT Freq	0	Abundance : UGT1A5 IM Mean	0	User ES Population Scalar	1	Sebum viscosity centipose : Male	40	UGT2B11 EM Mean	1			Subcell pH : Milk	0
Abundance : Sinusoidal Uptake (Liver) UT Freq	0	Abundance : UGT1A5 IM CV (%)	0	User ES EM Mean	1	Sebum viscosity CV (%) : Male	0	UGT2B11 EM Mean CV (%)	60			Subcell pH : Subcutis_Arm	0
Abundance : Sinusoidal Efflux (Liver) PT Freq	0	Absolute Abundance : UGT1A5	0	User ES EM CV (%)	30	Corneocyte pH [top] : Male	6.8	UGT2B11 PM Mean	0			Subcell pH : Epicardial	0
Abundance : Sinusoidal Efflux (Liver) IT Freq	0	Turnover rate : UGT1A5 Mean	1e-06	User ES PM Mean	0	Corneocyte pH [top] CV (%) : Male	6.8	UGT2B11 PM Mean CV (%)	0			Subcell pH : Midmyocardial	0
Abundance : Sinusoidal Efflux (Liver) UT Freq	0	Turnover rate : UGT1A5 CV (%)	30	User ES PM CV (%)	0	Corneocyte thickness [top] µm : Male	0.69	UGT2B11 UM Mean	0			Subcell pH : Endocardial	0
Abundance : Canalicular Efflux (Liver) PT Freq	0	Abundance : UGT1A6 Population Scalar	1	User ES UM Mean	0	Corneocyte thickness [top] CV (%) : Male	22	UGT2B11 UM Mean CV (%)	0			Subcell pH : Lymph Nodes	0
Abundance : Canalicular Efflux (Liver) IT Freq	0	Abundance : UGT1A6 EM Mean	1	User ES UM CV (%)	0	Corneocyte width [top] µm : Male	29.6	UGT2B11 IM Mean	0			Subcell pH : Synovial Joint	0
Abundance : Canalicular Efflux (Liver) UT Freq	0	Abundance : UGT1A6 EM CV (%)	30	User ES IM Mean	0	Corneocyte width [top] CV (%) : Male	5.9	UGT2B11 IM Mean CV (%)	0			Subcell pH : Subcutis_Abdomen	0
Abundance : Apical Uptake (Kidney) PT Freq	0	Abundance : UGT1A6 PM Mean	0	User ES IM CV (%)	0	Corneocyte length [top] µm : Male	36.4	UGT2B11 Absolute Abundance	0			Subcell pH : Subcutis_Back	0
Abundance : Apical Uptake (Kidney) IT Freq	0	Abundance : UGT1A6 PM CV (%)	0	EM Mean	0	Corneocyte length [top] CV (%) : Male	5.7	UGT2B15 Population Scalar	1			Subcell pH : Subcutis_Thigh	0
Abundance : Apical Uptake (Kidney) UT Freq	0	Abundance : UGT1A6 UM Mean	0	EM CV (%)	0	Hydration level (% water volume) [top] : Male	33.9	UGT2B15 EM Mean	1			Subcell pH : Intramuscular Deltoid	0
Abundance : Apical Efflux (Kidney) PT Freq	0	Abundance : UGT1A6 UM CV (%)	0	PM Mean	0	Hydration level (% water volume) [top] CV (%) : Male	9	UGT2B15 EM Mean CV (%)	60			Subcell pH : Intramuscular Gluteal	0
Abundance : Apical Efflux (Kidney) IT Freq	0	Abundance : UGT1A6 IM Mean	0	PM CV (%)	0	SC lipid viscosity [top] centipose : Male	75	UGT2B15 PM Mean	0.07			Subcell pH : Intramuscular Vastus	0
Abundance : Apical Efflux (Kidney) UT Freq	0	Abundance : UGT1A6 IM CV (%)	0	UM Mean	0	SC lipid viscosity [top] CV (%) : Male	0	UGT2B15 PM Mean CV (%)	60			Local pH : Plasma	7.4
Abundance : Basal Uptake (Kidney) PT Freq	0	Absolute Abundance : UGT1A6	20	UM CV (%)	0	Corneocyte pH [upper mid] : Male	6.8	UGT2B15 UM Mean	0			Local pH : EW	7.4
Abundance : Basal Uptake (Kidney) IT Freq	0	Turnover rate : UGT1A6 Mean	1e-06	IM Mean	0	Corneocyte pH [upper mid] CV (%) : Male	6.8	UGT2B15 UM Mean CV (%)	0			Local pH : Generic IW	7
Abundance : Basal Uptake (Kidney) UT Freq	0	Turnover rate : UGT1A6 CV (%)	30	IM CV (%)	0	Corneocyte thickness [upper mid] µm : Male	0.79	UGT2B15 IM Mean	0.47			Local pH : Gut ISF	7.23
Abundance : Basal Efflux (Kidney) PT Freq	0	Abundance : UGT1A7 Population Scalar	1	EM Mean	0	Corneocyte thickness [upper mid] CV (%) : Male	22	UGT2B15 IM Mean CV (%)	60			Local pH : Brain ICF	7.01
Abundance : Basal Efflux (Kidney) IT Freq	0	Abundance : UGT1A7 EM Mean	1	EM CV (%)	0	Corneocyte width [upper mid] µm : Male	29.6	UGT2B15 Absolute Abundance	0.1			Local pH : Brain ISF	7.31
Abundance : Basal Efflux (Kidney) UT Freq	0	Abundance : UGT1A7 EM CV (%)	30	PM Mean	0	Corneocyte width [upper mid] CV (%) : Male	5.9	UGT2B17 Population Scalar	1			Local pH : CSF	7.31
Abundance : Basolateral Influx (Intestine) PT Freq	0	Abundance : UGT1A7 PM Mean	0	PM CV (%)	0	Corneocyte length [upper mid] µm : Male	36.4	UGT2B17 EM Mean	1			Local pH : Pulmonary Fluid	6.6
Abundance : Basolateral Influx (Intestine) IT Freq	0	Abundance : UGT1A7 PM CV (%)	0	UM Mean	0	Corneocyte length [upper mid] CV (%) : Male	5.7	UGT2B17 EM Mean CV (%)	60			Subcell fraction : Adipose(%)	0
Abundance : Basolateral Influx (Intestine) UT Freq	0	Abundance : UGT1A7 UM Mean	0	UM CV (%)	0	Hydration level (% water volume) [upper mid] : Male	44.6987	UGT2B17 PM Mean	0.08			Subcell fraction : Bone(%)	0
Abundance : Basolateral Efflux (Intestine) PT Freq	0	Abundance : UGT1A7 UM CV (%)	0	IM Mean	0	Hydration level (% water volume) [upper mid] CV (%) : Male	6	UGT2B17 PM Mean CV (%)	60			Subcell fraction : Brain(%)	0
Abundance : Basolateral Efflux (Intestine) IT Freq	0	Abundance : UGT1A7 IM Mean	0	IM CV (%)	0	SC lipid viscosity [upper mid] centipose : Male	75	UGT2B17 UM Mean	0			Subcell fraction : Gut(%)	0
Abundance : Basolateral Efflux (Intestine) UT Freq	0	Abundance : UGT1A7 IM CV (%)	0	FMO1 Absolute Abundance	5	SC lipid viscosity [upper mid] CV (%) : Male	0	UGT2B17 UM Mean CV (%)	0			Subcell fraction : Heart(%)	0
Abundance : ISF (BBB) Efflux (Brain) PT Freq	0	Absolute Abundance : UGT1A7	0	Abundance : FMO1 Population Scalar	1	Corneocyte pH [lower mid] : Male	6.8	UGT2B17 IM Mean	0.16			Subcell fraction : Kidney(%)	1
Abundance : ISF (BBB) Efflux (Brain) IT Freq	0	Turnover rate : UGT1A7 Mean	1e-06	FMO1 EM Mean	1	Corneocyte pH [lower mid] CV (%) : Male	6.8	UGT2B17 IM Mean CV (%)	60			Subcell fraction : Liver(%)	1
Abundance : ISF (BBB) Efflux (Brain) UT Freq	0	Turnover rate : UGT1A7 CV (%)	30	FMO1 EM CV (%)	35	Corneocyte thickness [lower mid] µm : Male	0.89	UGT2B17 Absolute Abundance	11			Subcell fraction : Lung(%)	1
Abundance : ISF (BBB) Uptake (Brain) PT Freq	0	Abundance : UGT1A8 Population Scalar	1	FMO1 PM Mean	0	Corneocyte thickness [lower mid] CV (%) : Male	22	UGT2B28 Population Scalar	1			Subcell fraction : Muscle(%)	0
Abundance : ISF (BBB) Uptake (Brain) IT Freq	0	Abundance : UGT1A8 EM Mean	1	FMO1 PM CV (%)	0	Corneocyte width [lower mid] µm : Male	29.6	UGT2B28 EM Mean	1			Subcell fraction : Skin(%)	0
Abundance : ISF (BBB) Uptake (Brain) UT Freq	0	Abundance : UGT1A8 EM CV (%)	30	FMO1 UM Mean	0	Corneocyte width [lower mid] CV (%) : Male	5.9	UGT2B28 EM Mean CV (%)	60			Subcell fraction : Spleen(%)	0
Abundance : cCSF (BCSFB) Efflux (Brain) PT Freq	0	Abundance : UGT1A8 PM Mean	0	FMO1 UM CV (%)	0	Corneocyte length [lower mid] µm : Male	36.4	UGT2B28 PM Mean	0			Subcell fraction : Pancreas(%)	0
Abundance : cCSF (BCSFB) Efflux (Brain) IT Freq	0	Abundance : UGT1A8 PM CV (%)	0	FMO1 IM Mean	0	Corneocyte length [lower mid] CV (%) : Male	5.7	UGT2B28 PM Mean CV (%)	0			Subcell fraction : Placenta(%)	0
Abundance : cCSF (BCSFB) Efflux (Brain) UT Freq	0	Abundance : UGT1A8 UM Mean	0	FMO1 IM CV (%)	0	Hydration level (% water volume) [lower mid] : Male	55.5388	UGT2B28 UM Mean	0			Subcell fraction : Breast(%)	0
Abundance : cCSF (BCSFB) Uptake (Brain) PT Freq	0	Abundance : UGT1A8 UM CV (%)	0	FMO3 Absolute Abundance	0.47	Hydration level (% water volume) [lower mid] CV (%) : Male	5	UGT2B28 UM Mean CV (%)	0			Subcell fraction : Milk(%)	0
Abundance : cCSF (BCSFB) Uptake (Brain) IT Freq	0	Abundance : UGT1A8 IM Mean	0	Abundance : FMO3 Population Scalar	1	SC lipid viscosity [lower mid] centipose : Male	75	UGT2B28 IM Mean	0			Subcell fraction : Subcutis_Arm(%)	0
Abundance : cCSF (BCSFB) Uptake (Brain) UT Freq	0	Abundance : UGT1A8 IM CV (%)	0	FMO3 EM Mean	1	SC lipid viscosity [lower mid] CV (%) : Male	0	UGT2B28 IM Mean CV (%)	0			Subcell fraction : Epicardial(%)	0
Abundance : ICF Efflux (Brain) PT Freq	0	Absolute Abundance : UGT1A8	0	FMO3 EM CV (%)	79	Corneocyte pH [bottom] : Male	6.8	UGT2B28 Absolute Abundance	0			Subcell fraction : Midmyocardial(%)	0
Abundance : ICF Efflux (Brain) IT Freq	0	Turnover rate : UGT1A8 Mean	1e-06	FMO3 PM Mean	0	Corneocyte pH [bottom] CV (%) : Male	6.8	Use User UGT Option	Yes			Subcell fraction : Endocardial(%)	0
Abundance : ICF Efflux (Brain) UT Freq	0	Turnover rate : UGT1A8 CV (%)	30	FMO3 PM CV (%)	0	Corneocyte thickness [bottom] µm : Male	1	UGT User	1			Subcell fraction : Lymph Nodes(%)	0
Abundance : ICF Uptake (Brain) PT Freq	0	Abundance : UGT1A9 Population Scalar	1	FMO3 UM Mean	0	Corneocyte thickness [bottom] CV (%) : Male	22	User UGT1 Population Scalar	1			Subcell fraction : Synovial Joint(%)	0
Abundance : ICF Uptake (Brain) IT Freq	0	Abundance : UGT1A9 EM Mean	1	FMO3 UM CV (%)	0	Corneocyte width [bottom] µm : Male	29.6	User UGT1 EM Mean	1			Subcell fraction : Subcutis_Abdomen(%)	0
Abundance : ICF Uptake (Brain) UT Freq	0	Abundance : UGT1A9 EM CV (%)	30	FMO3 IM Mean	0	Corneocyte width [bottom] CV (%) : Male	5.9	User UGT1 EM Mean CV (%)	60			Subcell fraction : Subcutis_Back(%)	0
		Abundance : UGT1A9 PM Mean	1	FMO3 IM CV (%)	0	Corneocyte length [bottom] µm : Male	36.4	User UGT1 PM Mean	0			Subcell fraction : Subcutis_Thigh(%)	0
		Abundance : UGT1A9 PM CV (%)	30	FMO5 Absolute Abundance	2.6	Corneocyte length [bottom] CV (%) : Male	5.7	User UGT1 PM Mean CV (%)	0			Subcell fraction : Intramuscular Deltoid(%)	0
		Abundance : UGT1A9 UM Mean	0	Abundance : FMO5 Population Scalar	1	Hydration level (% water volume) [bottom] : Male	66.4	User UGT1 UM Mean	0			Subcell fraction : Intramuscular Gluteal(%)	0
		Abundance : UGT1A9 UM CV (%)	0	FMO5 EM Mean	1	Hydration level (% water volume) [bottom] CV (%) : Male	4	User UGT1 UM Mean CV (%)	0			Subcell fraction : Intramuscular Vastus(%)	0
		Abundance : UGT1A9 IM Mean	1	FMO5 EM CV (%)	57	SC lipid viscosity [bottom] centipose : Male	75	User UGT1 IM Mean	0			Fat Free Mass	Scripted
		Abundance : UGT1A9 IM CV (%)	30	FMO5 PM Mean	0	SC lipid viscosity [bottom] CV (%) : Male	0	User UGT1 IM Mean CV (%)	0			Fat Free Mass Male CV(%)	15
		Absolute Abundance : UGT1A9	31	FMO5 PM CV (%)	0	Viable Epidermis thickness µm : Male	53.5684	User UGT1 Absolute Abundance	0			Fat Free Mass Female CV(%)	15
		Turnover rate : UGT1A9 Mean	1e-06	FMO5 UM Mean	0	Viable Epidermis thickness CV (%) : Male	21	Use User Cytosolic Enzyme Option	Yes			Liver model	PerMCL
		Turnover rate : UGT1A9 CV (%)	30	FMO5 UM CV (%)	0	Dermis thickness µm : Male	1240	User Cyt	1			Liver : 1 VS (%)	5
		Abundance : UGT1A10 Population Scalar	1	FMO5 IM Mean	0	Dermis thickness CV (%) : Male	20	User Cyt1 Population Scalar	1			Liver : 1 EW (%)	16.5
		Abundance : UGT1A10 EM Mean	1	FMO5 IM CV (%)	0	Subcutis thickness mm : Male	1.91	User Cyt1 EM Mean	1			Liver : 1 NL (%)	3.48
		Abundance : UGT1A10 EM CV (%)	30	FMOUser Absolute Abundance	0	Subcutis thickness CV (%) : Male	55.7	User Cyt1 EM Mean CV (%)	60			Liver : 1 NP (%)	2.52
		Abundance : UGT1A10 PM Mean	0	Abundance : FMOUser Population Scalar	1	Muscle thickness mm : Male	29.88	User Cyt1 PM Mean	0			Liver : 1 IW (%)	58.6
		Abundance : UGT1A10 PM CV (%)	0	FMOUser EM Mean	1	Muscle thickness CV (%) : Male	61.44	User Cyt1 PM Mean CV (%)	0			Liver : 1 AP (mg/g)	5.09
		Abundance : UGT1A10 UM Mean	0	FMOUser EM CV (%)	30	Dermis regional blood flow scalar : Male	0.5875	User Cyt1 UM Mean	0			Liver : 1 KpALB	0.086
		Abundance : UGT1A10 UM CV (%)	0	FMOUser PM Mean	0	Dermis regional blood flow scalar CV (%) : Male	0	User Cyt1 UM Mean CV (%)	0			Liver : 1 KpLPP	0.161
		Abundance : UGT1A10 IM Mean	0	FMOUser PM CV (%)	0	Subcutis regional blood flow scalar : Male	1	User Cyt1 IM Mean	0			Liver : 1 Local pH (IW)	7
		Abundance : UGT1A10 IM CV (%)	0	FMOUser UM Mean	0	Subcutis regional blood flow scalar CV (%) : Male	0	User Cyt1 IM Mean CV (%)	0			Liver : 1 Local pH (EW)	7.4
		Absolute Abundance : UGT1A10	0.02	FMOUser UM CV (%)	0	Muscle regional blood flow scalar : Male	1	Use User Cytosolic Enzyme Option	Yes			Liver : 2 VS (%)	5
		Turnover rate : UGT1A10 Mean	1e-06	FMOUser IM Mean	0	Muscle regional blood flow scalar CV (%) : Male	0	User Cyt	2			Liver : 2 EW (%)	16.5
		Turnover rate : UGT1A10 CV (%)	30	FMOUser IM CV (%)	0			User Cyt2 Population Scalar	1			Liver : 2 NL (%)	3.48
		Abundance : UGT2B4 Population Scalar	1	Cortex/Medulla Ratio	2.56	MPMLA - Upper Arm		User Cyt2 EM Mean	1			Liver : 2 NP (%)	2.52
		Abundance : UGT2B4 EM Mean	1	Peritubular Capillary (% Kidney volume)	7	Skin surface pH : Male	5.5	User Cyt2 EM Mean CV (%)	60			Liver : 2 IW (%)	58.6
		Abundance : UGT2B4 EM CV (%)	28	Million Nephrons per Subject Baseline	0.22693	Skin surface pH CV (%) : Male	11.1	User Cyt2 PM Mean	0			Liver : 2 AP (mg/g)	5.09
		Abundance : UGT2B4 PM Mean	0	Kidney Weight Coefficient	0.003948	Skin temperature °C : Male	32	User Cyt2 PM Mean CV (%)	0			Liver : 2 KpALB	0.086
		Abundance : UGT2B4 PM CV (%)	0	Proximal Tubule Length (mm)	18	Skin temperature CV (%) : Male	0	User Cyt2 UM Mean	0			Liver : 2 KpLPP	0.161
		Abundance : UGT2B4 UM Mean	0	Henle's Loop Length (mm)	7	Shape of corneocyte : Male	Cuboid (brick)	User Cyt2 UM Mean CV (%)	0			Liver : 2 Local pH (IW)	7
		Abundance : UGT2B4 UM CV (%)	0	Distal Tubule Length (mm)	5.5	Shape of corneocyte : Female	Cuboid (brick)	User Cyt2 IM Mean	0			Liver : 2 Local pH (EW)	7.4
		Abundance : UGT2B4 IM Mean	0	Collecting Duct Length (mm)	22	Number of SC layers : Male	18	User Cyt2 IM Mean CV (%)	0			Liver : 3 VS (%)	5
		Abundance : UGT2B4 IM CV (%)	0	Proximal Tubule Diameter (mm)	0.06	Number of SC layers CV (%) : Male	21.6	Use User Cytosolic Enzyme Option	Yes			Liver : 3 EW (%)	16.5
		Absolute Abundance : UGT2B4	54	Henle's Loop Diameter (mm)	0.018	Water density gm/cm3 : Male	1	User Cyt	3			Liver : 3 NL (%)	3.48
		Turnover rate : UGT2B4 Mean	1e-06	Distal Tubule Diameter (mm)	0.05	Water density CV (%) : Male	0	User Cyt3 Population Scalar	1			Liver : 3 NP (%)	2.52
		Turnover rate : UGT2B4 CV (%)	30	Collecting Duct Diameter (mm)	0.2	SC lipids density gm/cm3 : Male	0.9	User Cyt3 EM Mean	1			Liver : 3 IW (%)	58.6
		Abundance : UGT2B7 Population Scalar	1	Proximal Tubule pH in Lumen	Predicted	SC lipids density CV (%) : Male	0	User Cyt3 EM Mean CV (%)	60			Liver : 3 AP (mg/g)	5.09
		Abundance : UGT2B7 EM Mean	1	Henle's Loop pH in Lumen	Predicted	SC proteins density gm/cm3 : Male	1.37	User Cyt3 PM Mean	0			Liver : 3 KpALB	0.086
		Abundance : UGT2B7 EM CV (%)	30.4	Distal Tubule pH in Lumen	Predicted	SC proteins density CV (%) : Male	0	User Cyt3 PM Mean CV (%)	0			Liver : 3 KpLPP	0.161
		Abundance : UGT2B7 PM Mean	0	Collecting Duct pH in Lumen	Predicted	Intercellular lipid thickness of SC µm : Male	0.091	User Cyt3 UM Mean	0			Liver : 3 Local pH (IW)	7
		Abundance : UGT2B7 PM CV (%)	0	Bladder urine pH (%)	5.99	Intercellular lipid thickness of SC CV (%) : Male	0	User Cyt3 UM Mean CV (%)	0			Liver : 3 Local pH (EW)	7.4
		Abundance : UGT2B7 UM Mean	0	Bladder urine pH CV (%)	8	Tortuosity : Male	User Defined	User Cyt3 IM Mean	0			Liver : 4 VS (%)	5
		Abundance : UGT2B7 UM CV (%)	0	GFR Male Input Type	Predicted	Tortuosity of lipid diffusion pathway of SC : Male	12.7	User Cyt3 IM Mean CV (%)	0			Liver : 4 EW (%)	16.5
		Abundance : UGT2B7 IM Mean	0	Male - Proximal Tubule Urine Flow Rate - GFR (mL/min)	130	Tortuosity of lipid diffusion pathway of SC CV (%) : Male	18	Use User Cytosolic Enzyme Option	Yes			Liver : 4 NL (%)	3.48
		Abundance : UGT2B7 IM CV (%)	0	Male - Henle's Loop Urine Flow Rate (mL/min)	46.77	Hair follicle diameter µm : Male	88.8	User Cyt	4			Liver : 4 NP (%)	2.52
		Absolute Abundance : UGT2B7	71	Male - Distal Tubule Urine Flow Rate (mL/min)	25.97	Hair follicle diameter CV (%) : Male	33	User Cyt4 Population Scalar	1			Liver : 4 IW (%)	58.6
		Turnover rate : UGT2B7 Mean	1e-06	Male - Collecting Duct Urine Flow Rate (mL/min)	12.44	Hair follicle density N/cm2 : Male	32	User Cyt4 EM Mean	1			Liver : 4 AP (mg/g)	5.09
		Turnover rate : UGT2B7 CV (%)	30	Male - Urine Flow Rate into Bladder (mL/min)	1	Hair follicle density CV (%) : Male	28	User Cyt4 EM Mean CV (%)	60			Liver : 4 KpALB	0.086
		Abundance : UGT2B10 Population Scalar	1	GFR Female Input Type	Predicted	Hair follicle depth µm : Male	256.7	User Cyt4 PM Mean	0			Liver : 4 KpLPP	0.161
		Abundance : UGT2B10 EM Mean	1	Female - Proximal Tubule Urine Flow Rate - GFR (mL/min)	120	Hair follicle depth CV (%) : Male	0	User Cyt4 PM Mean CV (%)	0			Liver : 4 Local pH (IW)	7
		Abundance : UGT2B10 EM CV (%)	30	Female - Henle's Loop Urine Flow Rate (mL/min)	43.23	Hair shaft diameter µm : Male	16.8	User Cyt4 UM Mean	0			Liver : 4 Local pH (EW)	7.4
		Abundance : UGT2B10 PM Mean	0	Female - Distal Tubule Urine Flow Rate (mL/min)	24.03	Hair shaft diameter CV (%) : Male	37	User Cyt4 UM Mean CV (%)	0			Liver : 5 VS (%)	5
		Abundance : UGT2B10 PM CV (%)	0	Female - Collecting Duct Urine Flow Rate (mL/min)	11.56	Sebum viscosity centipose : Male	40	User Cyt4 IM Mean	0			Liver : 5 EW (%)	16.5
		Abundance : UGT2B10 UM Mean	0	Female - Urine Flow Rate into Bladder (mL/min)	1	Sebum viscosity CV (%) : Male	0	User Cyt4 IM Mean CV (%)	0			Liver : 5 NL (%)	3.48
		Abundance : UGT2B10 UM CV (%)	0	Bypass 1 before Glomerulus (%)	10	Corneocyte pH [top] : Male	6.8	CES1 Population Scalar	1			Liver : 5 NP (%)	2.52
		Abundance : UGT2B10 IM Mean	0	Bypass 1 before Glomerulus CV (%)	30	Corneocyte pH [top] CV (%) : Male	6.8	CES1 EM Mean	1			Liver : 5 IW (%)	58.6
		Abundance : UGT2B10 IM CV (%)	0	Bypass 2 to Henle's Loop & Medu-CD (%)	20	Corneocyte thickness [top] µm : Male	0.71	CES1 EM CV (%)	30			Liver : 5 AP (mg/g)	5.09
		Absolute Abundance : UGT2B10	6.5	Bypass 2 to Henle's Loop & Medu-CD CV (%)	30	Corneocyte thickness [top] CV (%) : Male	11	CES1 PM Mean	0.11			Liver : 5 KpALB	0.086
		Turnover rate : UGT2B10 Mean	1e-06	PT-S1 ABCB1 (MDR1/P-gp) / 106 PTC (Relative Values)	1	Corneocyte width [top] µm : Male	33.2	CES1 PM CV (%)	30			Liver : 5 KpLPP	0.161
		Turnover rate : UGT2B10 CV (%)	30	PT-S1 ABCC2 (MRP2) / 106 PTC (Relative Values)	1	Corneocyte width [top] CV (%) : Male	10.4	CES1 UM Mean	0			Liver : 5 Local pH (IW)	7
		Abundance : UGT2B11 Population Scalar	1	PT-S1 ABCC4 (MRP4) / 106 PTC (Relative Values)	1	Corneocyte length [top] µm : Male	40.4	CES1 UM CV (%)	0			Liver : 5 Local pH (EW)	7.4
		Abundance : UGT2B11 EM Mean	1	PT-S1 ABCG2 (BCRP) / 106 PTC (Relative Values)	1	Corneocyte length [top] CV (%) : Male	6.8	CES1 IM Mean	0			Liver : 6 VS (%)	5
		Abundance : UGT2B11 EM CV (%)	30	PT-S1 SLC10A2 (ASBT/IBAT) / 106 PTC (Relative Values)	1	Hydration level (% water volume) [top] : Male	33.6	CES1 IM CV (%)	0			Liver : 6 EW (%)	16.5
		Abundance : UGT2B11 PM Mean	0	PT-S1 SLC16A1 (MCT1) / 106 PTC (Relative Values)	1	Hydration level (% water volume) [top] CV (%) : Male	11	CES2 Population Scalar	1			Liver : 6 NL (%)	3.48
		Abundance : UGT2B11 PM CV (%)	0	PT-S1 SLC19A2 (THTR1) / 106 PTC (Relative Values)	1	SC lipid viscosity [top] centipose : Male	75	CES2 EM Mean	1			Liver : 6 NP (%)	2.52
		Abundance : UGT2B11 UM Mean	0	PT-S1 SLC19A3 (THTR2) / 106 PTC (Relative Values)	1	SC lipid viscosity [top] CV (%) : Male	0	CES2 EM CV (%)	30			Liver : 6 IW (%)	58.6
		Abundance : UGT2B11 UM CV (%)	0	PT-S1 SLCO4C1 (OATP4C1) / 106 PTC (Relative Values)	1	Corneocyte pH [upper mid] : Male	6.8	CES2 PM Mean	0			Liver : 6 AP (mg/g)	5.09
		Abundance : UGT2B11 IM Mean	0	PT-S1 SLC22A2 (OCT2) / 106 PTC (Relative Values)	1	Corneocyte pH [upper mid] CV (%) : Male	6.8	CES2 PM CV (%)	0			Liver : 6 KpALB	0.086
		Abundance : UGT2B11 IM CV (%)	0	PT-S1 SLC22A4 (OCTN1) / 106 PTC (Relative Values)	1	Corneocyte thickness [upper mid] µm : Male	0.81	CES2 UM Mean	0			Liver : 6 KpLPP	0.161
		Absolute Abundance : UGT2B11	0	PT-S1 SLC22A5 (OCTN2) / 106 PTC (Relative Values)	1	Corneocyte thickness [upper mid] CV (%) : Male	11	CES2 UM CV (%)	0			Liver : 6 Local pH (IW)	7
		Turnover rate : UGT2B11 Mean	1e-06	PT-S1 SLC22A6 (OAT1) / 106 PTC (Relative Values)	1	Corneocyte width [upper mid] µm : Male	33.2	CES2 IM Mean	0			Liver : 6 Local pH (EW)	7.4
		Turnover rate : UGT2B11 CV (%)	30	PT-S1 SLC22A7 (OAT2) / 106 PTC (Relative Values)	1	Corneocyte width [upper mid] CV (%) : Male	10.4	CES2 IM CV (%)	0
		Abundance : UGT2B15 Population Scalar	1	PT-S1 SLC22A8 (OAT3) / 106 PTC (Relative Values)	1	Corneocyte length [upper mid] µm : Male	40.4	Use User ES Option	Yes
		Abundance : UGT2B15 EM Mean	1	PT-S1 SLC22A11 (OAT4) / 106 PTC (Relative Values)	1	Corneocyte length [upper mid] CV (%) : Male	6.8	User ES Population Scalar	1
		Abundance : UGT2B15 EM CV (%)	34	PT-S1 SLC22A12 (URAT1) / 106 PTC (Relative Values)	1	Hydration level (% water volume) [upper mid] : Male	44.858	User ES EM Mean	1
		Abundance : UGT2B15 PM Mean	0.07	PT-S1 SLC47A1 (MATE1) / 106 PTC (Relative Values)	1	Hydration level (% water volume) [upper mid] CV (%) : Male	7	User ES EM CV (%)	30
		Abundance : UGT2B15 PM CV (%)	33	PT-S1 SLC47A2 (MATE2-K) / 106 PTC (Relative Values)	1	SC lipid viscosity [upper mid] centipose : Male	75	User ES PM Mean	0
		Abundance : UGT2B15 UM Mean	0	PT-S1 SLC51A/B (OST-α/β) / 106 PTC (Relative Values)	1	SC lipid viscosity [upper mid] CV (%) : Male	0	User ES PM CV (%)	0
		Abundance : UGT2B15 UM CV (%)	0	PT-S1 Apical Uptake (Kidney) / 106 PTC (Relative Values)	1	Corneocyte pH [lower mid] : Male	6.8	User ES UM Mean	0
		Abundance : UGT2B15 IM Mean	0.47	PT-S1 Apical Efflux (Kidney) / 106 PTC (Relative Values)	1	Corneocyte pH [lower mid] CV (%) : Male	6.8	User ES UM CV (%)	0
		Abundance : UGT2B15 IM CV (%)	37	PT-S1 Basal Uptake (Kidney) / 106 PTC (Relative Values)	1	Corneocyte thickness [lower mid] µm : Male	0.93	User ES IM Mean	0
		Absolute Abundance : UGT2B15	39	PT-S1 Basal Efflux (Kidney) / 106 PTC (Relative Values)	1	Corneocyte thickness [lower mid] CV (%) : Male	11	User ES IM CV (%)	0
		Turnover rate : UGT2B15 Mean	1e-06	PT-S2 ABCB1 (MDR1/P-gp) / 106 PTC (Relative Values)	1	Corneocyte width [lower mid] µm : Male	33.2	EM Mean	0
		Turnover rate : UGT2B15 CV (%)	30	PT-S2 ABCC2 (MRP2) / 106 PTC (Relative Values)	1	Corneocyte width [lower mid] CV (%) : Male	10.4	EM CV (%)	0
		Abundance : UGT2B17 Population Scalar	1	PT-S2 ABCC4 (MRP4) / 106 PTC (Relative Values)	1	Corneocyte length [lower mid] µm : Male	40.4	PM Mean	0
		Abundance : UGT2B17 EM Mean	1	PT-S2 ABCG2 (BCRP) / 106 PTC (Relative Values)	1	Corneocyte length [lower mid] CV (%) : Male	6.8	PM CV (%)	0
		Abundance : UGT2B17 EM CV (%)	28	PT-S2 SLC10A2 (ASBT/IBAT) / 106 PTC (Relative Values)	1	Hydration level (% water volume) [lower mid] : Male	56.0703	UM Mean	0
		Abundance : UGT2B17 PM Mean	0.08	PT-S2 SLC16A1 (MCT1) / 106 PTC (Relative Values)	1	Hydration level (% water volume) [lower mid] CV (%) : Male	5	UM CV (%)	0
		Abundance : UGT2B17 PM CV (%)	40	PT-S2 SLC19A2 (THTR1) / 106 PTC (Relative Values)	1	SC lipid viscosity [lower mid] centipose : Male	75	IM Mean	0
		Abundance : UGT2B17 UM Mean	0	PT-S2 SLC19A3 (THTR2) / 106 PTC (Relative Values)	1	SC lipid viscosity [lower mid] CV (%) : Male	0	IM CV (%)	0
		Abundance : UGT2B17 UM CV (%)	0	PT-S2 SLCO4C1 (OATP4C1) / 106 PTC (Relative Values)	1	Corneocyte pH [bottom] : Male	6.8	EM Mean	0
		Abundance : UGT2B17 IM Mean	0.16	PT-S2 SLC22A2 (OCT2) / 106 PTC (Relative Values)	1	Corneocyte pH [bottom] CV (%) : Male	6.8	EM CV (%)	0
		Abundance : UGT2B17 IM CV (%)	30	PT-S2 SLC22A4 (OCTN1) / 106 PTC (Relative Values)	1	Corneocyte thickness [bottom] µm : Male	1.04	PM Mean	0
		Absolute Abundance : UGT2B17	5.9	PT-S2 SLC22A5 (OCTN2) / 106 PTC (Relative Values)	1	Corneocyte thickness [bottom] CV (%) : Male	11	PM CV (%)	0
		Turnover rate : UGT2B17 Mean	1e-06	PT-S2 SLC22A6 (OAT1) / 106 PTC (Relative Values)	1	Corneocyte width [bottom] µm : Male	33.2	UM Mean	0
		Turnover rate : UGT2B17 CV (%)	30	PT-S2 SLC22A7 (OAT2) / 106 PTC (Relative Values)	1	Corneocyte width [bottom] CV (%) : Male	10.4	UM CV (%)	0
		Abundance : UGT2B28 Population Scalar	1	PT-S2 SLC22A8 (OAT3) / 106 PTC (Relative Values)	1	Corneocyte length [bottom] µm : Male	40.4	IM Mean	0
		Abundance : UGT2B28 EM Mean	1	PT-S2 SLC22A11 (OAT4) / 106 PTC (Relative Values)	1	Corneocyte length [bottom] CV (%) : Male	6.8	IM CV (%)	0
		Abundance : UGT2B28 EM CV (%)	30	PT-S2 SLC22A12 (URAT1) / 106 PTC (Relative Values)	1	Hydration level (% water volume) [bottom] : Male	67.3	FMO1 Absolute Abundance	0
		Abundance : UGT2B28 PM Mean	0	PT-S2 SLC47A1 (MATE1) / 106 PTC (Relative Values)	1	Hydration level (% water volume) [bottom] CV (%) : Male	4	Abundance : FMO1 Population Scalar	1
		Abundance : UGT2B28 PM CV (%)	0	PT-S2 SLC47A2 (MATE2-K) / 106 PTC (Relative Values)	1	SC lipid viscosity [bottom] centipose : Male	75	FMO1 EM Mean	1
		Abundance : UGT2B28 UM Mean	0	PT-S2 SLC51A/B (OST-α/β) / 106 PTC (Relative Values)	1	SC lipid viscosity [bottom] CV (%) : Male	0	FMO1 EM CV (%)	30
		Abundance : UGT2B28 UM CV (%)	0	PT-S2 Apical Uptake (Kidney) / 106 PTC (Relative Values)	1	Viable Epidermis thickness µm : Male	51.8	FMO1 PM Mean	0
		Abundance : UGT2B28 IM Mean	0	PT-S2 Apical Efflux (Kidney) / 106 PTC (Relative Values)	1	Viable Epidermis thickness CV (%) : Male	15	FMO1 PM CV (%)	0
		Abundance : UGT2B28 IM CV (%)	0	PT-S2 Basal Uptake (Kidney) / 106 PTC (Relative Values)	1	Dermis thickness µm : Male	1540	FMO1 UM Mean	0
		Absolute Abundance : UGT2B28	0	PT-S2 Basal Efflux (Kidney) / 106 PTC (Relative Values)	1	Dermis thickness CV (%) : Male	29	FMO1 UM CV (%)	0
		Turnover rate : UGT2B28 Mean	1e-06	PT-S3 ABCB1 (MDR1/P-gp) / 106 PTC (Relative Values)	1	Subcutis thickness mm : Male	8.41	FMO1 IM Mean	0
		Turnover rate : UGT2B28 CV (%)	30	PT-S3 ABCC2 (MRP2) / 106 PTC (Relative Values)	1	Subcutis thickness CV (%) : Male	39.6	FMO1 IM CV (%)	0
		Use User UGT Option	Yes	PT-S3 ABCC4 (MRP4) / 106 PTC (Relative Values)	1	Muscle thickness mm : Male	28.92	FMO3 Absolute Abundance	0
		UGT User	1	PT-S3 ABCG2 (BCRP) / 106 PTC (Relative Values)	1	Muscle thickness CV (%) : Male	15.09	Abundance : FMO3 Population Scalar	1
		Abundance : User UGT1 Population Scalar	1	PT-S3 SLC10A2 (ASBT/IBAT) / 106 PTC (Relative Values)	1	Dermis regional blood flow scalar : Male	1.2869	FMO3 EM Mean	1
		Abundance : User UGT1 EM Mean	1	PT-S3 SLC16A1 (MCT1) / 106 PTC (Relative Values)	1	Dermis regional blood flow scalar CV (%) : Male	0	FMO3 EM CV (%)	30
		Abundance : User UGT1 EM CV (%)	30	PT-S3 SLC19A2 (THTR1) / 106 PTC (Relative Values)	1	Subcutis regional blood flow scalar : Male	1	FMO3 PM Mean	0
		Abundance : User UGT1 PM Mean	0	PT-S3 SLC19A3 (THTR2) / 106 PTC (Relative Values)	1	Subcutis regional blood flow scalar CV (%) : Male	0	FMO3 PM CV (%)	0
		Abundance : User UGT1 PM CV (%)	0	PT-S3 SLCO4C1 (OATP4C1) / 106 PTC (Relative Values)	1	Muscle regional blood flow scalar : Male	1	FMO3 UM Mean	0
		Abundance : User UGT1 UM Mean	0	PT-S3 SLC22A2 (OCT2) / 106 PTC (Relative Values)	1	Muscle regional blood flow scalar CV (%) : Male	0	FMO3 UM CV (%)	0
		Abundance : User UGT1 UM CV (%)	0	PT-S3 SLC22A4 (OCTN1) / 106 PTC (Relative Values)	1			FMO3 IM Mean	0
		Abundance : User UGT1 IM Mean	0	PT-S3 SLC22A5 (OCTN2) / 106 PTC (Relative Values)	1	MPMLA - Face (cheek)		FMO3 IM CV (%)	0
		Abundance : User UGT1 IM CV (%)	0	PT-S3 SLC22A6 (OAT1) / 106 PTC (Relative Values)	1	Skin surface pH : Male	4.7	FMO5 Absolute Abundance	0
		Absolute Abundance : User UGT1	0	PT-S3 SLC22A7 (OAT2) / 106 PTC (Relative Values)	1	Skin surface pH CV (%) : Male	7.2	Abundance : FMO5 Population Scalar	1
		Turnover rate : User UGT1 Mean	1e-06	PT-S3 SLC22A8 (OAT3) / 106 PTC (Relative Values)	1	Skin temperature °C : Male	32	FMO5 EM Mean	1
		Turnover rate : User UGT1 CV (%)	30	PT-S3 SLC22A11 (OAT4) / 106 PTC (Relative Values)	1	Skin temperature CV (%) : Male	0	FMO5 EM CV (%)	30
		Use User Cytosolic Enzyme Option	Yes	PT-S3 SLC22A12 (URAT1) / 106 PTC (Relative Values)	1	Shape of corneocyte : Male	Cuboid (brick)	FMO5 PM Mean	0
		User Cyt	1	PT-S3 SLC47A1 (MATE1) / 106 PTC (Relative Values)	1	Shape of corneocyte : Female	Cuboid (brick)	FMO5 PM CV (%)	0
		Abundance : User Cyt1 Population Scalar	1	PT-S3 SLC47A2 (MATE2-K) / 106 PTC (Relative Values)	1	Number of SC layers : Male	13	FMO5 UM Mean	0
		Abundance : User Cyt1 EM Mean	1	PT-S3 SLC51A/B (OST-α/β) / 106 PTC (Relative Values)	1	Number of SC layers CV (%) : Male	22.6	FMO5 UM CV (%)	0
		Abundance : User Cyt1 EM CV (%)	30	PT-S3 Apical Uptake (Kidney) / 106 PTC (Relative Values)	1	Water density gm/cm3 : Male	1	FMO5 IM Mean	0
		Abundance : User Cyt1 PM Mean	0	PT-S3 Apical Efflux (Kidney) / 106 PTC (Relative Values)	1	Water density CV (%) : Male	0	FMO5 IM CV (%)	0
		Abundance : User Cyt1 PM CV (%)	0	PT-S3 Basal Uptake (Kidney) / 106 PTC (Relative Values)	1	SC lipids density gm/cm3 : Male	0.9	FMOUser Absolute Abundance	0
		Abundance : User Cyt1 UM Mean	0	PT-S3 Basal Efflux (Kidney) / 106 PTC (Relative Values)	1	SC lipids density CV (%) : Male	0	Abundance : FMOUser Population Scalar	1
		Abundance : User Cyt1 UM CV (%)	0	Absolute Abundance : ABCB1 (P-gp/MDR1) (pmol/106 PTC)	0.82	SC proteins density gm/cm3 : Male	1.37	FMOUser EM Mean	1
		Abundance : User Cyt1 IM Mean	0	ABCB1 (P-gp/MDR1) ET Mean	1	SC proteins density CV (%) : Male	0	FMOUser EM CV (%)	30
		Abundance : User Cyt1 IM CV (%)	0	ABCB1 (P-gp/MDR1) ET CV (%)	74	Intercellular lipid thickness of SC µm : Male	0.091	FMOUser PM Mean	0
		Use User Cytosolic Enzyme Option	Yes	ABCB1 (P-gp/MDR1) PT Mean	0	Intercellular lipid thickness of SC CV (%) : Male	0	FMOUser PM CV (%)	0
		User Cyt	2	ABCB1 (P-gp/MDR1) PT CV (%)	0	Tortuosity : Male	User Defined	FMOUser UM Mean	0
		Abundance : User Cyt2 Population Scalar	1	ABCB1 (P-gp/MDR1) IT Mean	0	Tortuosity of lipid diffusion pathway of SC : Male	12.7	FMOUser UM CV (%)	0
		Abundance : User Cyt2 EM Mean	1	ABCB1 (P-gp/MDR1) IT CV (%)	0	Tortuosity of lipid diffusion pathway of SC CV (%) : Male	18	FMOUser IM Mean	0
		Abundance : User Cyt2 EM CV (%)	30	ABCB1 (P-gp/MDR1) UT Mean	0	Hair follicle diameter µm : Male	65.4	FMOUser IM CV (%)	0
		Abundance : User Cyt2 PM Mean	0	ABCB1 (P-gp/MDR1) UT CV (%)	0	Hair follicle diameter CV (%) : Male	83	Achlorhydric Coefficient	8
		Abundance : User Cyt2 PM CV (%)	0	Absolute Abundance : ABCC2 (MRP2) (pmol/106 PTC)	0.33	Hair follicle density N/cm2 : Male	292	Achlorhydric Age Power	0
		Abundance : User Cyt2 UM Mean	0	ABCC2 (MRP2) ET Mean	1	Hair follicle density CV (%) : Male	16	Achlorhydric Maximum (%)	8
		Abundance : User Cyt2 UM CV (%)	0	ABCC2 (MRP2) ET CV (%)	62	Hair follicle depth µm : Male	204.8	Intestine pH Model	Static
		Abundance : User Cyt2 IM Mean	0	ABCC2 (MRP2) PT Mean	0	Hair follicle depth CV (%) : Male	0	Transit Times Locked	No
		Abundance : User Cyt2 IM CV (%)	0	ABCC2 (MRP2) PT CV (%)	0	Hair shaft diameter µm : Male	15.9	Stomach pH Fasted	1.5
		Use User Cytosolic Enzyme Option	Yes	ABCC2 (MRP2) IT Mean	0	Hair shaft diameter CV (%) : Male	57	Stomach CV pH Fasted (%)	38
		User Cyt	3	ABCC2 (MRP2) IT CV (%)	0	Sebum viscosity centipose : Male	40	Stomach pH High Fat Fed initial	4.39
		Abundance : User Cyt3 Population Scalar	1	ABCC2 (MRP2) UT Mean	0	Sebum viscosity CV (%) : Male	0	Stomach CV pH High Fat Fed initial (%)	24
		Abundance : User Cyt3 EM Mean	1	ABCC2 (MRP2) UT CV (%)	0	Corneocyte pH [top] : Male	6.8	k	0.467
		Abundance : User Cyt3 EM CV (%)	30	Absolute Abundance : ABCC4 (MRP4) (pmol/106 PTC)	0.27	Corneocyte pH [top] CV (%) : Male	6.8	k CV (%)	97.8
		Abundance : User Cyt3 PM Mean	0	ABCC4 (MRP4) ET Mean	1	Corneocyte thickness [top] µm : Male	0.47	Stomach pH Fed initial	5
		Abundance : User Cyt3 PM CV (%)	0	ABCC4 (MRP4) ET CV (%)	80	Corneocyte thickness [top] CV (%) : Male	4	Stomach CV pH Fed initial (%)	25
		Abundance : User Cyt3 UM Mean	0	ABCC4 (MRP4) PT Mean	0	Corneocyte width [top] µm : Male	27.7	Age < 65 Fed Tff (h)	1.8
		Abundance : User Cyt3 UM CV (%)	0	ABCC4 (MRP4) PT CV (%)	0	Corneocyte width [top] CV (%) : Male	9.2	Age < 65 Fed Tff CV (%)	65
		Abundance : User Cyt3 IM Mean	0	ABCC4 (MRP4) IT Mean	0	Corneocyte length [top] µm : Male	34.2	Age ≥ 65 Fed Tff (h)	3
		Abundance : User Cyt3 IM CV (%)	0	ABCC4 (MRP4) IT CV (%)	0	Corneocyte length [top] CV (%) : Male	4.1	Age ≥ 65 Fed Tff CV (%)	80
		Use User Cytosolic Enzyme Option	Yes	ABCC4 (MRP4) UT Mean	0	Hydration level (% water volume) [top] : Male	35.5	Stomach pH Low Fat Fed initial	5
		User Cyt	4	ABCC4 (MRP4) UT CV (%)	0	Hydration level (% water volume) [top] CV (%) : Male	17	Stomach CV pH Low Fat Fed initial (%)	25
		Abundance : User Cyt4 Population Scalar	1	Absolute Abundance : ABCG2 (BCRP) (pmol/106 PTC)	0.12	SC lipid viscosity [top] centipose : Male	75	Age < 65 Low Fat Fed Tff (h)	1.8
		Abundance : User Cyt4 EM Mean	1	ABCG2 (BCRP) ET Mean	1	SC lipid viscosity [top] CV (%) : Male	0	Age < 65 Low Fat Fed Tff CV (%)	0
		Abundance : User Cyt4 EM CV (%)	30	ABCG2 (BCRP) ET CV (%)	59	Corneocyte pH [upper mid] : Male	6.8	Age ≥ 65 Low Fat Fed Tff (h)	3
		Abundance : User Cyt4 PM Mean	0	ABCG2 (BCRP) PT Mean	0.37	Corneocyte pH [upper mid] CV (%) : Male	6.8	Age ≥ 65 Low Fat Fed Tff CV (%)	0
		Abundance : User Cyt4 PM CV (%)	0	ABCG2 (BCRP) PT CV (%)	59	Corneocyte thickness [upper mid] µm : Male	0.53	Force fasted pH < Initial fed pH	On
		Abundance : User Cyt4 UM Mean	0	ABCG2 (BCRP) IT Mean	0.67	Corneocyte thickness [upper mid] CV (%) : Male	4	Stomach Bicarbonate Buffer Concentration Fasted (mM)	7.3
		Abundance : User Cyt4 UM CV (%)	0	ABCG2 (BCRP) IT CV (%)	59	Corneocyte width [upper mid] µm : Male	27.7	Stomach Bicarbonate Buffer Concentration CV Fasted (%)	30
		Abundance : User Cyt4 IM Mean	0	ABCG2 (BCRP) UT Mean	0	Corneocyte width [upper mid] CV (%) : Male	9.2	Stomach Bicarbonate Buffer Concentration Fed (mM)	42.46
		Abundance : User Cyt4 IM CV (%)	0	ABCG2 (BCRP) UT CV (%)	0	Corneocyte length [upper mid] µm : Male	34.2	Stomach Bicarbonate Buffer Concentration CV Fed (%)	30
		Abundance : CES1 Population Scalar	1	Absolute Abundance : SLC10A2 (ASBT/IBAT) (pmol/106 PTC)	0	Corneocyte length [upper mid] CV (%) : Male	4.1	Stomach Luminal Fluid Velocity Fasted (m/s)	0.032
		Abundance : CES1 EM Mean	1	SLC10A2 (ASBT/IBAT) ET Mean	1	Hydration level (% water volume) [upper mid] : Male	46.1	Stomach Luminal Fluid Velocity CV Fasted (%)	30
		Abundance : CES1 EM CV (%)	46	SLC10A2 (ASBT/IBAT) ET CV (%)	60	Hydration level (% water volume) [upper mid] CV (%) : Male	11	Stomach Luminal Fluid Velocity Fed (m/s)	0.032
		Abundance : CES1 PM Mean	0.11	SLC10A2 (ASBT/IBAT) PT Mean	0	SC lipid viscosity [upper mid] centipose : Male	75	Stomach Luminal Fluid Velocity CV Fed (%)	30
		Abundance : CES1 PM CV (%)	30	SLC10A2 (ASBT/IBAT) PT CV (%)	0	SC lipid viscosity [upper mid] CV (%) : Male	0	Stomach Endogenous Ion Hydrochloric Mean (mM)	102
		Abundance : CES1 UM Mean	0	SLC10A2 (ASBT/IBAT) IT Mean	0	Corneocyte pH [lower mid] : Male	6.8	Stomach Endogenous Ion Hydrochloric CV (%)	27.5
		Abundance : CES1 UM CV (%)	0	SLC10A2 (ASBT/IBAT) IT CV (%)	0	Corneocyte pH [lower mid] CV (%) : Male	6.8	Stomach Endogenous Ion Hydrochloric Min (mM)	48
		Abundance : CES1 IM Mean	0	SLC10A2 (ASBT/IBAT) UT Mean	0	Corneocyte thickness [lower mid] µm : Male	0.6	Stomach Endogenous Ion Hydrochloric Max (mM)	173
		Abundance : CES1 IM CV (%)	0	SLC10A2 (ASBT/IBAT) UT CV (%)	0	Corneocyte thickness [lower mid] CV (%) : Male	4	Stomach Endogenous Ion Sodium Mean (mM)	68
		Abundance : CES2 Population Scalar	1	Absolute Abundance : SLC16A1 (MCT1) (pmol/106 PTC)	0	Corneocyte width [lower mid] µm : Male	27.7	Stomach Endogenous Ion Sodium CV (%)	42.6
		Abundance : CES2 EM Mean	1	SLC16A1 (MCT1) ET Mean	1	Corneocyte width [lower mid] CV (%) : Male	9.2	Stomach Endogenous Ion Sodium Min (mM)	19
		Abundance : CES2 EM CV (%)	35	SLC16A1 (MCT1) ET CV (%)	60	Corneocyte length [lower mid] µm : Male	34.2	Stomach Endogenous Ion Sodium Max (mM)	122
		Abundance : CES2 PM Mean	0	SLC16A1 (MCT1) PT Mean	0	Corneocyte length [lower mid] CV (%) : Male	4.1	Stomach Endogenous Ion Potassium Mean (mM)	13.4
		Abundance : CES2 PM CV (%)	0	SLC16A1 (MCT1) PT CV (%)	0	Hydration level (% water volume) [lower mid] : Male	56.75	Stomach Endogenous Ion Potassium CV (%)	22.4
		Abundance : CES2 UM Mean	0	SLC16A1 (MCT1) IT Mean	0	Hydration level (% water volume) [lower mid] CV (%) : Male	7	Stomach Endogenous Ion Potassium Min (mM)	8.4
		Abundance : CES2 UM CV (%)	0	SLC16A1 (MCT1) IT CV (%)	0	SC lipid viscosity [lower mid] centipose : Male	75	Stomach Endogenous Ion Potassium Max (mM)	19.3
		Abundance : CES2 IM Mean	0	SLC16A1 (MCT1) UT Mean	0	SC lipid viscosity [lower mid] CV (%) : Male	0	Stomach Endogenous Ion Calcium Mean (mM)	0.6
		Abundance : CES2 IM CV (%)	0	SLC16A1 (MCT1) UT CV (%)	0	Corneocyte pH [bottom] : Male	6.8	Stomach Endogenous Ion Calcium CV (%)	33.3
		Use User ES Option	Yes	Absolute Abundance : SLC19A2 (THTR1) (pmol/106 PTC)	0	Corneocyte pH [bottom] CV (%) : Male	6.8	Stomach Endogenous Ion Calcium Min (mM)	0.3
		Abundance : User ES Population Scalar	1	SLC19A2 (THTR1) ET Mean	1	Corneocyte thickness [bottom] µm : Male	0.68	Stomach Endogenous Ion Calcium Max (mM)	1.2
		Abundance : User ES EM Mean	1	SLC19A2 (THTR1) ET CV (%)	60	Corneocyte thickness [bottom] CV (%) : Male	4	Stomach Endogenous Ion Generic Cation Mean (mM)	1
		Abundance : User ES EM CV (%)	30	SLC19A2 (THTR1) PT Mean	0	Corneocyte width [bottom] µm : Male	27.7	Stomach Endogenous Ion Generic Cation CV (%)	0
		Abundance : User ES PM Mean	0	SLC19A2 (THTR1) PT CV (%)	0	Corneocyte width [bottom] CV (%) : Male	9.2	Stomach Endogenous Ion Generic Cation Min (mM)	0.01
		Abundance : User ES PM CV (%)	0	SLC19A2 (THTR1) IT Mean	0	Corneocyte length [bottom] µm : Male	34.2	Stomach Endogenous Ion Generic Cation Max (mM)	1000
		Abundance : User ES UM Mean	0	SLC19A2 (THTR1) IT CV (%)	0	Corneocyte length [bottom] CV (%) : Male	4.1	Stomach Endogenous Ion Generic Anion Mean (mM)	1
		Abundance : User ES UM CV (%)	0	SLC19A2 (THTR1) UT Mean	0	Hydration level (% water volume) [bottom] : Male	67.4	Stomach Endogenous Ion Generic Anion CV (%)	0
		Abundance : User ES IM Mean	0	SLC19A2 (THTR1) UT CV (%)	0	Hydration level (% water volume) [bottom] CV (%) : Male	4	Stomach Endogenous Ion Generic Anion Min (mM)	0.01
		Abundance : User ES IM CV (%)	0	Absolute Abundance : SLC19A3 (THTR2) (pmol/106 PTC)	0	SC lipid viscosity [bottom] centipose : Male	75	Stomach Endogenous Ion Generic Anion Max (mM)	1000
		Abundance : EM Mean	0	SLC19A3 (THTR2) ET Mean	1	SC lipid viscosity [bottom] CV (%) : Male	0	Stomach Fluid Viscosity Fasted (cP)	3
		Abundance : EM CV (%)	0	SLC19A3 (THTR2) ET CV (%)	60	Viable Epidermis thickness µm : Male	46.8667	Stomach Fluid Viscosity CV Fasted (%)	71
		Abundance : PM Mean	0	SLC19A3 (THTR2) PT Mean	0	Viable Epidermis thickness CV (%) : Male	24	Stomach Fluid Viscosity Fed (cP)	232
		Abundance : PM CV (%)	0	SLC19A3 (THTR2) PT CV (%)	0	Dermis thickness µm : Male	1580	Stomach Fluid Viscosity CV Fed (%)	32
		Abundance : UM Mean	0	SLC19A3 (THTR2) IT Mean	0	Dermis thickness CV (%) : Male	20	Stomach CMC fasted (mM)	1
		Abundance : UM CV (%)	0	SLC19A3 (THTR2) IT CV (%)	0	Subcutis thickness mm : Male	1.91	Stomach CMC fed (mM)	1
		Abundance : IM Mean	0	SLC19A3 (THTR2) UT Mean	0	Subcutis thickness CV (%) : Male	55.7	Stomach Bile fasted (mM)	0.34
		Abundance : IM CV (%)	0	SLC19A3 (THTR2) UT CV (%)	0	Muscle thickness mm : Male	13.2	Stomach Bile fasted CV (%)	134
		Abundance : EM Mean	0	Absolute Abundance : SLCO4C1 (OATP4C1) (pmol/106 PTC)	0.89	Muscle thickness CV (%) : Male	18	Stomach Bile fed (mM)	0.34
		Abundance : EM CV (%)	0	SLCO4C1 (OATP4C1) ET Mean	1	Dermis regional blood flow scalar : Male	2.12619	Stomach Bile fed CV (%)	216.7
		Abundance : PM Mean	0	SLCO4C1 (OATP4C1) ET CV (%)	106	Dermis regional blood flow scalar CV (%) : Male	0	Duodenum Blood Flow (Qvilli %)	Predicted
		Abundance : PM CV (%)	0	SLCO4C1 (OATP4C1) PT Mean	0	Subcutis regional blood flow scalar : Male	1	Duodenum Transit Time (% Total)	6
		Abundance : UM Mean	0	SLCO4C1 (OATP4C1) PT CV (%)	0	Subcutis regional blood flow scalar CV (%) : Male	0	Duodenum CYP3A (% Total)	13.76
		Abundance : UM CV (%)	0	SLCO4C1 (OATP4C1) IT Mean	0	Muscle regional blood flow scalar : Male	1	Duodenum S9PPI (% Total)	14.88
		Abundance : IM Mean	0	SLCO4C1 (OATP4C1) IT CV (%)	0	Muscle regional blood flow scalar CV (%) : Male	0	Duodenum MPPI/CYP (% Total)	13.76
		Abundance : IM CV (%)	0	SLCO4C1 (OATP4C1) UT Mean	0			Duodenum CPPI (% Total)	14.88
		Absolute Abundance : FMO1	0	SLCO4C1 (OATP4C1) UT CV (%)	0	MPMLA - Lower Leg		Duodenum pH High Fat Fed	5.4
		Abundance : FMO1 Population Scalar	1	Absolute Abundance : SLC22A2 (OCT2) (pmol/106 PTC)	2.12	Skin surface pH : Male	5.5	Duodenum CV pH High Fat Fed (%)	11
		Abundance : FMO1 EM Mean	1	SLC22A2 (OCT2) ET Mean	1	Skin surface pH CV (%) : Male	11	Duodenum pH Fed	5.4
		Abundance : FMO1 EM CV (%)	30	SLC22A2 (OCT2) ET CV (%)	66	Skin temperature °C : Male	32	Duodenum CV pH Fed (%)	11
		Abundance : FMO1 PM Mean	0	SLC22A2 (OCT2) PT Mean	0	Skin temperature CV (%) : Male	0	Duodenum pH Low Fat Fed	5.4
		Abundance : FMO1 PM CV (%)	0	SLC22A2 (OCT2) PT CV (%)	0	Shape of corneocyte : Male	Cuboid (brick)	Duodenum CV pH Low Fat Fed (%)	11
		Abundance : FMO1 UM Mean	0	SLC22A2 (OCT2) IT Mean	0	Shape of corneocyte : Female	Cuboid (brick)	Duodenum pH Fasted	6.4
		Abundance : FMO1 UM CV (%)	0	SLC22A2 (OCT2) IT CV (%)	0	Number of SC layers : Male	22	Duodenum CV pH Fasted (%)	16
		Abundance : FMO1 IM Mean	0	SLC22A2 (OCT2) UT Mean	0	Number of SC layers CV (%) : Male	9.1	Duodenum Bicarbonate Buffer Concentration Fasted (mM)	6.53
		Abundance : FMO1 IM CV (%)	0	SLC22A2 (OCT2) UT CV (%)	0	Water density gm/cm3 : Male	1	Duodenum Bicarbonate Buffer Concentration CV Fasted (%)	30
		Absolute Abundance : FMO3	30	Absolute Abundance : SLC22A4 (OCTN1) (pmol/106 PTC)	0.36	Water density CV (%) : Male	0	Duodenum Bicarbonate Buffer Concentration Fed (mM)	34.19
		Abundance : FMO3 Population Scalar	1	SLC22A4 (OCTN1) ET Mean	1	SC lipids density gm/cm3 : Male	0.9	Duodenum Bicarbonate Buffer Concentration CV Fed (%)	30
		Abundance : FMO3 EM Mean	1	SLC22A4 (OCTN1) ET CV (%)	68	SC lipids density CV (%) : Male	0	Duodenum Luminal Fluid Velocity Fasted (m/s)	0.005
		Abundance : FMO3 EM CV (%)	50	SLC22A4 (OCTN1) PT Mean	0	SC proteins density gm/cm3 : Male	1.37	Duodenum Luminal Fluid Velocity CV Fasted (%)	30
		Abundance : FMO3 PM Mean	0	SLC22A4 (OCTN1) PT CV (%)	0	SC proteins density CV (%) : Male	0	Duodenum Luminal Fluid Velocity Fed (m/s)	0.005
		Abundance : FMO3 PM CV (%)	0	SLC22A4 (OCTN1) IT Mean	0	Intercellular lipid thickness of SC µm : Male	0.091	Duodenum Luminal Fluid Velocity CV Fed (%)	30
		Abundance : FMO3 UM Mean	0	SLC22A4 (OCTN1) IT CV (%)	0	Intercellular lipid thickness of SC CV (%) : Male	0	Duodenum Endogenous Ion Hydrochloric Mean (mM)	102.4
		Abundance : FMO3 UM CV (%)	0	SLC22A4 (OCTN1) UT Mean	0	Tortuosity : Male	User Defined	Duodenum Endogenous Ion Hydrochloric CV (%)	15.1
		Abundance : FMO3 IM Mean	0	SLC22A4 (OCTN1) UT CV (%)	0	Tortuosity of lipid diffusion pathway of SC : Male	12.7	Duodenum Endogenous Ion Hydrochloric Min (mM)	64.6
		Abundance : FMO3 IM CV (%)	0	Absolute Abundance : SLC22A5 (OCTN2) (pmol/106 PTC)	0.27	Tortuosity of lipid diffusion pathway of SC CV (%) : Male	18	Duodenum Endogenous Ion Hydrochloric Max (mM)	158.8
		Absolute Abundance : FMO5	25	SLC22A5 (OCTN2) ET Mean	1	Hair follicle diameter µm : Male	168.4	Duodenum Endogenous Ion Sodium Mean (mM)	118.4
		Abundance : FMO5 Population Scalar	1	SLC22A5 (OCTN2) ET CV (%)	121	Hair follicle diameter CV (%) : Male	26	Duodenum Endogenous Ion Sodium CV (%)	9.2
		Abundance : FMO5 EM Mean	1	SLC22A5 (OCTN2) PT Mean	0	Hair follicle density N/cm2 : Male	14	Duodenum Endogenous Ion Sodium Min (mM)	89.6
		Abundance : FMO5 EM CV (%)	55	SLC22A5 (OCTN2) PT CV (%)	0	Hair follicle density CV (%) : Male	50	Duodenum Endogenous Ion Sodium Max (mM)	155.1
		Abundance : FMO5 PM Mean	0	SLC22A5 (OCTN2) IT Mean	0	Hair follicle depth µm : Male	613.5	Duodenum Endogenous Ion Potassium Mean (mM)	11.2
		Abundance : FMO5 PM CV (%)	0	SLC22A5 (OCTN2) IT CV (%)	0	Hair follicle depth CV (%) : Male	0	Duodenum Endogenous Ion Potassium CV (%)	38.9
		Abundance : FMO5 UM Mean	0	SLC22A5 (OCTN2) UT Mean	0	Hair shaft diameter µm : Male	42.1	Duodenum Endogenous Ion Potassium Min (mM)	3.4
		Abundance : FMO5 UM CV (%)	0	SLC22A5 (OCTN2) UT CV (%)	0	Hair shaft diameter CV (%) : Male	29	Duodenum Endogenous Ion Potassium Max (mM)	32.1
		Abundance : FMO5 IM Mean	0	Absolute Abundance : SLC22A6 (OAT1) (pmol/106 PTC)	1.55	Sebum viscosity centipose : Male	40	Duodenum Endogenous Ion Calcium Mean (mM)	0.5
		Abundance : FMO5 IM CV (%)	0	SLC22A6 (OAT1) ET Mean	1	Sebum viscosity CV (%) : Male	0	Duodenum Endogenous Ion Calcium CV (%)	60
		Absolute Abundance : FMOUser	0	SLC22A6 (OAT1) ET CV (%)	62	Corneocyte pH [top] : Male	6.8	Duodenum Endogenous Ion Calcium Min (mM)	0.1
		Abundance : FMOUser Population Scalar	1	SLC22A6 (OAT1) PT Mean	0	Corneocyte pH [top] CV (%) : Male	6.8	Duodenum Endogenous Ion Calcium Max (mM)	1.3
		Abundance : FMOUser EM Mean	1	SLC22A6 (OAT1) PT CV (%)	0	Corneocyte thickness [top] µm : Male	0.87	Duodenum Endogenous Ion Generic Cation Mean (mM)	1
		Abundance : FMOUser EM CV (%)	30	SLC22A6 (OAT1) IT Mean	0	Corneocyte thickness [top] CV (%) : Male	9	Duodenum Endogenous Ion Generic Cation CV (%)	0
		Abundance : FMOUser PM Mean	0	SLC22A6 (OAT1) IT CV (%)	0	Corneocyte width [top] µm : Male	29.6	Duodenum Endogenous Ion Generic Cation Min (mM)	0.01
		Abundance : FMOUser PM CV (%)	0	SLC22A6 (OAT1) UT Mean	0	Corneocyte width [top] CV (%) : Male	5.9	Duodenum Endogenous Ion Generic Cation Max (mM)	1000
		Abundance : FMOUser UM Mean	0	SLC22A6 (OAT1) UT CV (%)	0	Corneocyte length [top] µm : Male	36.4	Duodenum Endogenous Ion Generic Anion Mean (mM)	1
		Abundance : FMOUser UM CV (%)	0	Absolute Abundance : SLC22A7 (OAT2) (pmol/106 PTC)	0.26	Corneocyte length [top] CV (%) : Male	5.7	Duodenum Endogenous Ion Generic Anion CV (%)	0
		Abundance : FMOUser IM Mean	0	SLC22A7 (OAT2) ET Mean	1	Hydration level (% water volume) [top] : Male	33.9	Duodenum Endogenous Ion Generic Anion Min (mM)	0.01
		Abundance : FMOUser IM CV (%)	0	SLC22A7 (OAT2) ET CV (%)	38	Hydration level (% water volume) [top] CV (%) : Male	9	Duodenum Endogenous Ion Generic Anion Max (mM)	1000
		Absolute Abundance : ABCB1 (P-gp/MDR1) (pmol/10^6 hepatocytes)	0.246	SLC22A7 (OAT2) PT Mean	0	SC lipid viscosity [top] centipose : Male	75	Duodenum Fluid Viscosity Fasted (cP)	3
		Abundance : ABCB1 (P-gp/MDR1) ET Mean	1	SLC22A7 (OAT2) PT CV (%)	0	SC lipid viscosity [top] CV (%) : Male	0	Duodenum Fluid Viscosity CV Fasted (%)	71
		Abundance : ABCB1 (P-gp/MDR1) ET CV (%)	59	SLC22A7 (OAT2) IT Mean	0	Corneocyte pH [upper mid] : Male	6.8	Duodenum Fluid Viscosity Fed (cP)	65
		Abundance : ABCB1 (P-gp/MDR1) PT Mean	0	SLC22A7 (OAT2) IT CV (%)	0	Corneocyte pH [upper mid] CV (%) : Male	6.8	Duodenum Fluid Viscosity CV Fed (%)	27
		Abundance : ABCB1 (P-gp/MDR1) PT CV (%)	0	SLC22A7 (OAT2) UT Mean	0	Corneocyte thickness [upper mid] µm : Male	0.99	Duodenum CMC fasted (mM)	1
		Abundance : ABCB1 (P-gp/MDR1) IT Mean	0	SLC22A7 (OAT2) UT CV (%)	0	Corneocyte thickness [upper mid] CV (%) : Male	9	Duodenum CMC fed (mM)	1
		Abundance : ABCB1 (P-gp/MDR1) IT CV (%)	0	Absolute Abundance : SLC22A8 (OAT3) (pmol/106 PTC)	1.32	Corneocyte width [upper mid] µm : Male	29.6	Duodenum Bile fasted (mM)	3.31
		Abundance : ABCB1 (P-gp/MDR1) UT Mean	0	SLC22A8 (OAT3) ET Mean	1	Corneocyte width [upper mid] CV (%) : Male	5.9	Duodenum Bile fasted CV (%)	97
		Abundance : ABCB1 (P-gp/MDR1) UT CV (%)	0	SLC22A8 (OAT3) ET CV (%)	85	Corneocyte length [upper mid] µm : Male	36.4	Duodenum Bile fed (mM)	8.74
		Absolute Abundance : ABCB11 (BSEP) (pmol/10^6 hepatocytes)	1	SLC22A8 (OAT3) PT Mean	0	Corneocyte length [upper mid] CV (%) : Male	5.7	Duodenum Bile fed CV (%)	79
		Abundance : ABCB11 (BSEP) ET Mean	1	SLC22A8 (OAT3) PT CV (%)	0	Hydration level (% water volume) [upper mid] : Male	44.6987	Duodenum Channel Depth Mean (µm)	522.78
		Abundance : ABCB11 (BSEP) ET CV (%)	131	SLC22A8 (OAT3) IT Mean	0	Hydration level (% water volume) [upper mid] CV (%) : Male	6	Duodenum Channel Depth CV (%)	32.72
		Abundance : ABCB11 (BSEP) PT Mean	0	SLC22A8 (OAT3) IT CV (%)	0	SC lipid viscosity [upper mid] centipose : Male	75	Duodenum Channel Width Mean (µm)	28.03
		Abundance : ABCB11 (BSEP) PT CV (%)	0	SLC22A8 (OAT3) UT Mean	0	SC lipid viscosity [upper mid] CV (%) : Male	0	Duodenum Channel Width CV (%)	28.69
		Abundance : ABCB11 (BSEP) IT Mean	0	SLC22A8 (OAT3) UT CV (%)	0	Corneocyte pH [lower mid] : Male	6.8	Duodenum Mean Thickness Mean (µm)	128.35
		Abundance : ABCB11 (BSEP) IT CV (%)	0	Absolute Abundance : SLC22A11 (OAT4) (pmol/106 PTC)	0.21	Corneocyte pH [lower mid] CV (%) : Male	6.8	Duodenum Mean Thickness CV (%)	8.1
		Abundance : ABCB11 (BSEP) UT Mean	0	SLC22A11 (OAT4) ET Mean	1	Corneocyte thickness [lower mid] µm : Male	1.13	Duodenum Fold Expansion Mean	1
		Abundance : ABCB11 (BSEP) UT CV (%)	0	SLC22A11 (OAT4) ET CV (%)	177	Corneocyte thickness [lower mid] CV (%) : Male	9	Duodenum Fold Expansion CV (%)	0
		Absolute Abundance : ABCC2 (MRP2) (pmol/10^6 hepatocytes)	0.59	SLC22A11 (OAT4) PT Mean	0	Corneocyte width [lower mid] µm : Male	29.6	Duodenum Pore Radius Mean	8.6
		Abundance : ABCC2 (MRP2) ET Mean	1	SLC22A11 (OAT4) PT CV (%)	0	Corneocyte width [lower mid] CV (%) : Male	5.9	Duodenum Pore Radius CV (%)	0
		Abundance : ABCC2 (MRP2) ET CV (%)	88	SLC22A11 (OAT4) IT Mean	0	Corneocyte length [lower mid] µm : Male	36.4	Duodenum Unstirred Layer Thickness Mean (µm)	170
		Abundance : ABCC2 (MRP2) PT Mean	0	SLC22A11 (OAT4) IT CV (%)	0	Corneocyte length [lower mid] CV (%) : Male	5.7	Duodenum Unstirred Layer Thickness CV (%)	22.35
		Abundance : ABCC2 (MRP2) PT CV (%)	0	SLC22A11 (OAT4) UT Mean	0	Hydration level (% water volume) [lower mid] : Male	55.5388	Duodenum Unstirred Layer pH	6.5
		Abundance : ABCC2 (MRP2) IT Mean	0	SLC22A11 (OAT4) UT CV (%)	0	Hydration level (% water volume) [lower mid] CV (%) : Male	5	Duodenum Unstirred Layer CV (%)	0.5
		Abundance : ABCC2 (MRP2) IT CV (%)	0	Absolute Abundance : SLC22A12 (URAT1) (pmol/106 PTC)	13.7	SC lipid viscosity [lower mid] centipose : Male	75	Duodenum ABCB1 (P-gp/MDR1) (Relative values)	0.51
		Abundance : ABCC2 (MRP2) UT Mean	0	SLC22A12 (URAT1) ET Mean	1	SC lipid viscosity [lower mid] CV (%) : Male	0	Duodenum ABCC1 (MRP1) (Relative values)	0.45
		Abundance : ABCC2 (MRP2) UT CV (%)	0	SLC22A12 (URAT1) ET CV (%)	51	Corneocyte pH [bottom] : Male	6.8	Duodenum ABCC2 (MRP2) (Relative values)	1.41
		Absolute Abundance : ABCC3 (MRP3) (pmol/10^6 hepatocytes)	0.239	SLC22A12 (URAT1) PT Mean	0	Corneocyte pH [bottom] CV (%) : Male	6.8	Duodenum ABCC3 (MRP3) (Relative values)	2.15
		Abundance : ABCC3 (MRP3) ET Mean	1	SLC22A12 (URAT1) PT CV (%)	0	Corneocyte thickness [bottom] µm : Male	1.27	Duodenum ABCC4 (MRP4) (Relative values)	1.02
		Abundance : ABCC3 (MRP3) ET CV (%)	65	SLC22A12 (URAT1) IT Mean	0	Corneocyte thickness [bottom] CV (%) : Male	9	Duodenum ABCG2 (BCRP) (Relative values)	0.68
		Abundance : ABCC3 (MRP3) PT Mean	0	SLC22A12 (URAT1) IT CV (%)	0	Corneocyte width [bottom] µm : Male	29.6	Duodenum SLC2A2 (GLUT2) (Relative values)	1
		Abundance : ABCC3 (MRP3) PT CV (%)	0	SLC22A12 (URAT1) UT Mean	0	Corneocyte width [bottom] CV (%) : Male	5.9	Duodenum SLC10A2 (ASBT/IBAT) (Relative values)	16.49
		Abundance : ABCC3 (MRP3) IT Mean	0	SLC22A12 (URAT1) UT CV (%)	0	Corneocyte length [bottom] µm : Male	36.4	Duodenum SLC15A1 (PEPT1) (Relative values)	0.94
		Abundance : ABCC3 (MRP3) IT CV (%)	0	Absolute Abundance : SLC47A1 (MATE1) (pmol/106 PTC)	2.56	Corneocyte length [bottom] CV (%) : Male	5.7	Duodenum SLC16A1 (MCT1) (Relative values)	1.25
		Abundance : ABCC3 (MRP3) UT Mean	0	SLC47A1 (MATE1) ET Mean	1	Hydration level (% water volume) [bottom] : Male	66.4	Duodenum SLCO2B1 (OATP2B1) (Relative values)	0.73
		Abundance : ABCC3 (MRP3) UT CV (%)	0	SLC47A1 (MATE1) ET CV (%)	107	Hydration level (% water volume) [bottom] CV (%) : Male	4	Duodenum SLCO4C1 (OATP4C1) (Relative values)	1
		Absolute Abundance : ABCC4 (MRP4) (pmol/10^6 hepatocytes)	0	SLC47A1 (MATE1) PT Mean	0	SC lipid viscosity [bottom] centipose : Male	75	Duodenum SLC22A1 (OCT1) (Relative values)	1.03
		Abundance : ABCC4 (MRP4) ET Mean	1	SLC47A1 (MATE1) PT CV (%)	0	SC lipid viscosity [bottom] CV (%) : Male	0	Duodenum SLC22A3 (OCT3) (Relative values)	1.19
		Abundance : ABCC4 (MRP4) ET CV (%)	60	SLC47A1 (MATE1) IT Mean	0	Viable Epidermis thickness µm : Male	57.36	Duodenum SLC22A4 (OCTN1) (Relative values)	0.46
		Abundance : ABCC4 (MRP4) PT Mean	0	SLC47A1 (MATE1) IT CV (%)	0	Viable Epidermis thickness CV (%) : Male	8	Duodenum SLC51A/B (OST-α/β) (Relative values)	0.56
		Abundance : ABCC4 (MRP4) PT CV (%)	0	SLC47A1 (MATE1) UT Mean	0	Dermis thickness µm : Male	1240	Duodenum Apical Influx (Intestine) (Relative values)	1
		Abundance : ABCC4 (MRP4) IT Mean	0	SLC47A1 (MATE1) UT CV (%)	0	Dermis thickness CV (%) : Male	20	Duodenum Apical Efflux (Intestine) (Relative values)	1
		Abundance : ABCC4 (MRP4) IT CV (%)	0	Absolute Abundance : SLC47A2 (MATE2-K) (pmol/106 PTC)	0.35	Subcutis thickness mm : Male	9.62	Duodenum Basolateral Influx (Intestine) (Relative values)	1
		Abundance : ABCC4 (MRP4) UT Mean	0	SLC47A2 (MATE2-K) ET Mean	1	Subcutis thickness CV (%) : Male	48.3	Duodenum Basolateral Efflux (Intestine) (Relative values)	1
		Abundance : ABCC4 (MRP4) UT CV (%)	0	SLC47A2 (MATE2-K) ET CV (%)	100	Muscle thickness mm : Male	17.7	Jejunum I Blood Flow (Qvilli %)	Predicted
		Absolute Abundance : ABCC6 (MRP6) (pmol/10^6 hepatocytes)	0.214	SLC47A2 (MATE2-K) PT Mean	0	Muscle thickness CV (%) : Male	22.67	Jejunum I Transit Time (% Total)	15.5
		Abundance : ABCC6 (MRP6) ET Mean	1	SLC47A2 (MATE2-K) PT CV (%)	0	Dermis regional blood flow scalar : Male	0.839286	Jejunum I CYP3A (% Total)	27.24
		Abundance : ABCC6 (MRP6) ET CV (%)	46	SLC47A2 (MATE2-K) IT Mean	0	Dermis regional blood flow scalar CV (%) : Male	0	Jejunum I S9PPI (% Total)	26.9
		Abundance : ABCC6 (MRP6) PT Mean	0	SLC47A2 (MATE2-K) IT CV (%)	0	Subcutis regional blood flow scalar : Male	1	Jejunum I MPPI/CYP (% Total)	27.24
		Abundance : ABCC6 (MRP6) PT CV (%)	0	SLC47A2 (MATE2-K) UT Mean	0	Subcutis regional blood flow scalar CV (%) : Male	0	Jejunum I CPPI (% Total)	26.9
		Abundance : ABCC6 (MRP6) IT Mean	0	SLC47A2 (MATE2-K) UT CV (%)	0	Muscle regional blood flow scalar : Male	1	Jejunum I pH High Fat Fed	6.5
		Abundance : ABCC6 (MRP6) IT CV (%)	0	Absolute Abundance : SLC51A/B (OST-α/β) (pmol/106 PTC)	0.25	Muscle regional blood flow scalar CV (%) : Male	0	Jejunum I CV pH High Fat Fed (%)	13
		Abundance : ABCC6 (MRP6) UT Mean	0	SLC51A/B (OST-α/β) ET Mean	1			Jejunum I pH Fed	6.5
		Abundance : ABCC6 (MRP6) UT CV (%)	0	SLC51A/B (OST-α/β) ET CV (%)	53	MPMLA - Thigh		Jejunum I CV pH Fed (%)	13
		Absolute Abundance : ABCG2 (BCRP) (pmol/10^6 hepatocytes)	0.103	SLC51A/B (OST-α/β) PT Mean	0	Skin surface pH : Male	5.5	Jejunum I pH Low Fat Fed	6.5
		Abundance : ABCG2 (BCRP) ET Mean	1	SLC51A/B (OST-α/β) PT CV (%)	0	Skin surface pH CV (%) : Male	11	Jejunum I CV pH Low Fat Fed (%)	13
		Abundance : ABCG2 (BCRP) ET CV (%)	30	SLC51A/B (OST-α/β) IT Mean	0	Skin temperature °C : Male	32	Jejunum I pH Fasted	6.5
		Abundance : ABCG2 (BCRP) PT Mean	0.37	SLC51A/B (OST-α/β) IT CV (%)	0	Skin temperature CV (%) : Male	0	Jejunum I CV pH Fasted (%)	13
		Abundance : ABCG2 (BCRP) PT CV (%)	30	SLC51A/B (OST-α/β) UT Mean	0	Shape of corneocyte : Male	Cuboid (brick)	Jejunum I Bicarbonate Buffer Concentration Fasted (mM)	9.94
		Abundance : ABCG2 (BCRP) IT Mean	0.67	SLC51A/B (OST-α/β) UT CV (%)	0	Shape of corneocyte : Female	Cuboid (brick)	Jejunum I Bicarbonate Buffer Concentration CV Fasted (%)	30
		Abundance : ABCG2 (BCRP) IT CV (%)	30	Absolute Abundance : Apical Uptake (Kidney) (pmol/106 PTC)	0	Number of SC layers : Male	18	Jejunum I Bicarbonate Buffer Concentration Fed (mM)	17.34
		Abundance : ABCG2 (BCRP) UT Mean	0	Apical Uptake (Kidney) ET Mean	1	Number of SC layers CV (%) : Male	25.3	Jejunum I Bicarbonate Buffer Concentration CV Fed (%)	30
		Abundance : ABCG2 (BCRP) UT CV (%)	0	Apical Uptake (Kidney) ET CV (%)	60	Water density gm/cm3 : Male	1	Jejunum I Luminal Fluid Velocity Fasted (m/s)	0.0013
		Absolute Abundance : SLC10A1 (NTCP) (pmol/10^6 hepatocytes)	0.647	Apical Uptake (Kidney) PT Mean	0	Water density CV (%) : Male	0	Jejunum I Luminal Fluid Velocity CV Fasted (%)	56
		Abundance : SLC10A1 (NTCP) ET Mean	1	Apical Uptake (Kidney) PT CV (%)	0	SC lipids density gm/cm3 : Male	0.9	Jejunum I Luminal Fluid Velocity Fed (m/s)	0.0013
		Abundance : SLC10A1 (NTCP) ET CV (%)	50	Apical Uptake (Kidney) IT Mean	0	SC lipids density CV (%) : Male	0	Jejunum I Luminal Fluid Velocity CV Fed (%)	56
		Abundance : SLC10A1 (NTCP) PT Mean	0	Apical Uptake (Kidney) IT CV (%)	0	SC proteins density gm/cm3 : Male	1.37	Jejunum I Endogenous Ion Hydrochloric Mean (mM)	126
		Abundance : SLC10A1 (NTCP) PT CV (%)	0	Apical Uptake (Kidney) UT Mean	0	SC proteins density CV (%) : Male	0	Jejunum I Endogenous Ion Hydrochloric CV (%)	15.1
		Abundance : SLC10A1 (NTCP) IT Mean	0	Apical Uptake (Kidney) UT CV (%)	0	Intercellular lipid thickness of SC µm : Male	0.091	Jejunum I Endogenous Ion Hydrochloric Min (mM)	92
		Abundance : SLC10A1 (NTCP) IT CV (%)	0	Absolute Abundance : Apical Efflux (Kidney) (pmol/106 PTC)	0	Intercellular lipid thickness of SC CV (%) : Male	0	Jejunum I Endogenous Ion Hydrochloric Max (mM)	181
		Abundance : SLC10A1 (NTCP) UT Mean	0	Apical Efflux (Kidney) ET Mean	1	Tortuosity : Male	User Defined	Jejunum I Endogenous Ion Sodium Mean (mM)	142
		Abundance : SLC10A1 (NTCP) UT CV (%)	0	Apical Efflux (Kidney) ET CV (%)	60	Tortuosity of lipid diffusion pathway of SC : Male	12.7	Jejunum I Endogenous Ion Sodium CV (%)	9.2
		Absolute Abundance : SLC16A1 (MCT1) (pmol/10^6 hepatocytes)	0.638	Apical Efflux (Kidney) PT Mean	0	Tortuosity of lipid diffusion pathway of SC CV (%) : Male	18	Jejunum I Endogenous Ion Sodium Min (mM)	111
		Abundance : SLC16A1 (MCT1) ET Mean	1	Apical Efflux (Kidney) PT CV (%)	0	Hair follicle diameter µm : Male	131.5	Jejunum I Endogenous Ion Sodium Max (mM)	165
		Abundance : SLC16A1 (MCT1) ET CV (%)	60	Apical Efflux (Kidney) IT Mean	0	Hair follicle diameter CV (%) : Male	31	Jejunum I Endogenous Ion Potassium Mean (mM)	5.4
		Abundance : SLC16A1 (MCT1) PT Mean	0	Apical Efflux (Kidney) IT CV (%)	0	Hair follicle density N/cm2 : Male	17	Jejunum I Endogenous Ion Potassium CV (%)	38.9
		Abundance : SLC16A1 (MCT1) PT CV (%)	0	Apical Efflux (Kidney) UT Mean	0	Hair follicle density CV (%) : Male	24	Jejunum I Endogenous Ion Potassium Min (mM)	1.7
		Abundance : SLC16A1 (MCT1) IT Mean	0	Apical Efflux (Kidney) UT CV (%)	0	Hair follicle depth µm : Male	315.1	Jejunum I Endogenous Ion Potassium Max (mM)	11.6
		Abundance : SLC16A1 (MCT1) IT CV (%)	0	Absolute Abundance : Basal Uptake (Kidney) (pmol/106 PTC)	0	Hair follicle depth CV (%) : Male	0	Jejunum I Endogenous Ion Calcium Mean (mM)	0.5
		Abundance : SLC16A1 (MCT1) UT Mean	0	Basal Uptake (Kidney) ET Mean	1	Hair shaft diameter µm : Male	29.2	Jejunum I Endogenous Ion Calcium CV (%)	60
		Abundance : SLC16A1 (MCT1) UT CV (%)	0	Basal Uptake (Kidney) ET CV (%)	60	Hair shaft diameter CV (%) : Male	41	Jejunum I Endogenous Ion Calcium Min (mM)	0.1
		Absolute Abundance : SLCO1B1 (OATP1B1) (pmol/10^6 hepatocytes)	3.1	Basal Uptake (Kidney) PT Mean	0	Sebum viscosity centipose : Male	40	Jejunum I Endogenous Ion Calcium Max (mM)	1.3
		Abundance : SLCO1B1 (OATP1B1) ET Mean	1	Basal Uptake (Kidney) PT CV (%)	0	Sebum viscosity CV (%) : Male	0	Jejunum I Endogenous Ion Generic Cation Mean (mM)	1
		Abundance : SLCO1B1 (OATP1B1) ET CV (%)	73	Basal Uptake (Kidney) IT Mean	0	Corneocyte pH [top] : Male	6.8	Jejunum I Endogenous Ion Generic Cation CV (%)	0
		Abundance : SLCO1B1 (OATP1B1) PT Mean	0.37	Basal Uptake (Kidney) IT CV (%)	0	Corneocyte pH [top] CV (%) : Male	6.8	Jejunum I Endogenous Ion Generic Cation Min (mM)	0.01
		Abundance : SLCO1B1 (OATP1B1) PT CV (%)	30	Basal Uptake (Kidney) UT Mean	0	Corneocyte thickness [top] µm : Male	0.87	Jejunum I Endogenous Ion Generic Cation Max (mM)	1000
		Abundance : SLCO1B1 (OATP1B1) IT Mean	0.68	Basal Uptake (Kidney) UT CV (%)	0	Corneocyte thickness [top] CV (%) : Male	26	Jejunum I Endogenous Ion Generic Anion Mean (mM)	1
		Abundance : SLCO1B1 (OATP1B1) IT CV (%)	52	Absolute Abundance : Basal Efflux (Kidney) (pmol/106 PTC)	0	Corneocyte width [top] µm : Male	34	Jejunum I Endogenous Ion Generic Anion CV (%)	0
		Abundance : SLCO1B1 (OATP1B1) UT Mean	1.39	Basal Efflux (Kidney) ET Mean	1	Corneocyte width [top] CV (%) : Male	15.1	Jejunum I Endogenous Ion Generic Anion Min (mM)	0.01
		Abundance : SLCO1B1 (OATP1B1) UT CV (%)	62	Basal Efflux (Kidney) ET CV (%)	60	Corneocyte length [top] µm : Male	40.7	Jejunum I Endogenous Ion Generic Anion Max (mM)	1000
		Absolute Abundance : SLCO1B3 (OATP1B3) (pmol/10^6 hepatocytes)	3.08	Basal Efflux (Kidney) PT Mean	0	Corneocyte length [top] CV (%) : Male	14.6	Jejunum I Fluid Viscosity Fasted (cP)	3
		Abundance : SLCO1B3 (OATP1B3) ET Mean	1	Basal Efflux (Kidney) PT CV (%)	0	Hydration level (% water volume) [top] : Male	33.9	Jejunum I Fluid Viscosity CV Fasted (%)	71
		Abundance : SLCO1B3 (OATP1B3) ET CV (%)	89	Basal Efflux (Kidney) IT Mean	0	Hydration level (% water volume) [top] CV (%) : Male	9	Jejunum I Fluid Viscosity Fed (cP)	33
		Abundance : SLCO1B3 (OATP1B3) PT Mean	0	Basal Efflux (Kidney) IT CV (%)	0	SC lipid viscosity [top] centipose : Male	75	Jejunum I Fluid Viscosity CV Fed (%)	36
		Abundance : SLCO1B3 (OATP1B3) PT CV (%)	0	Basal Efflux (Kidney) UT Mean	0	SC lipid viscosity [top] CV (%) : Male	0	Jejunum I CMC fasted (mM)	1
		Abundance : SLCO1B3 (OATP1B3) IT Mean	0	Basal Efflux (Kidney) UT CV (%)	0	Corneocyte pH [upper mid] : Male	6.8	Jejunum I CMC fed (mM)	1
		Abundance : SLCO1B3 (OATP1B3) IT CV (%)	0	Turnover rate constant (1/h) : ABCB1 (P-gp/MDR1) Mean	0.054	Corneocyte pH [upper mid] CV (%) : Male	6.8	Jejunum I Bile fasted (mM)	2.3
		Abundance : SLCO1B3 (OATP1B3) UT Mean	0	Turnover rate constant (1/h) : ABCB1 (P-gp/MDR1) CV (%)	28	Corneocyte thickness [upper mid] µm : Male	0.75	Jejunum I Bile fasted CV (%)	100
		Abundance : SLCO1B3 (OATP1B3) UT CV (%)	0	Turnover rate constant (1/h) : ABCC2 (MRP2) Mean	1e-06	Corneocyte thickness [upper mid] CV (%) : Male	26	Jejunum I Bile fed (mM)	10.03
		Absolute Abundance : SLCO2B1 (OATP2B1) (pmol/10^6 hepatocytes)	1.18	Turnover rate constant (1/h) : ABCC2 (MRP2) CV (%)	30	Corneocyte width [upper mid] µm : Male	34	Jejunum I Bile fed CV (%)	73
		Abundance : SLCO2B1 (OATP2B1) ET Mean	1	Turnover rate constant (1/h) : ABCC4 (MRP4) Mean	1e-06	Corneocyte width [upper mid] CV (%) : Male	15.1	Jejunum I Channel Depth Mean (µm)	448.81
		Abundance : SLCO2B1 (OATP2B1) ET CV (%)	62	Turnover rate constant (1/h) : ABCC4 (MRP4) CV (%)	30	Corneocyte length [upper mid] µm : Male	40.7	Jejunum I Channel Depth CV (%)	21.82
		Abundance : SLCO2B1 (OATP2B1) PT Mean	0	Turnover rate constant (1/h) : ABCG2 (BCRP) Mean	1e-06	Corneocyte length [upper mid] CV (%) : Male	14.6	Jejunum I Channel Width Mean (µm)	22.44
		Abundance : SLCO2B1 (OATP2B1) PT CV (%)	0	Turnover rate constant (1/h) : ABCG2 (BCRP) CV (%)	30	Hydration level (% water volume) [upper mid] : Male	44.6987	Jejunum I Channel Width CV (%)	31.68
		Abundance : SLCO2B1 (OATP2B1) IT Mean	0	Turnover rate constant (1/h) : SLC10A2 (ASBT/IBAT) Mean	1e-06	Hydration level (% water volume) [upper mid] CV (%) : Male	6	Jejunum I Mean Thickness Mean (µm)	137.7
		Abundance : SLCO2B1 (OATP2B1) IT CV (%)	0	Turnover rate constant (1/h) : SLC10A2 (ASBT/IBAT) CV (%)	30	SC lipid viscosity [upper mid] centipose : Male	75	Jejunum I Mean Thickness CV (%)	14.42
		Abundance : SLCO2B1 (OATP2B1) UT Mean	0	Turnover rate constant (1/h) : SLC16A1 (MCT1) Mean	1e-06	SC lipid viscosity [upper mid] CV (%) : Male	0	Jejunum I Fold Expansion Mean	1.97
		Abundance : SLCO2B1 (OATP2B1) UT CV (%)	0	Turnover rate constant (1/h) : SLC16A1 (MCT1) CV (%)	30	Corneocyte pH [lower mid] : Male	6.8	Jejunum I Fold Expansion CV (%)	20.54
		Absolute Abundance : SLC22A1 (OCT1) (pmol/10^6 hepatocytes)	1.27	Turnover rate constant (1/h) : SLC19A2 (THTR1) Mean	1e-06	Corneocyte pH [lower mid] CV (%) : Male	6.8	Jejunum I Pore Radius Mean	8.6
		Abundance : SLC22A1 (OCT1) ET Mean	1	Turnover rate constant (1/h) : SLC19A2 (THTR1) CV (%)	30	Corneocyte thickness [lower mid] µm : Male	0.85	Jejunum I Pore Radius CV (%)	0
		Abundance : SLC22A1 (OCT1) ET CV (%)	44	Turnover rate constant (1/h) : SLC19A3 (THTR2) Mean	1e-06	Corneocyte thickness [lower mid] CV (%) : Male	26	Jejunum I Unstirred Layer Thickness Mean (µm)	123
		Abundance : SLC22A1 (OCT1) PT Mean	0.01	Turnover rate constant (1/h) : SLC19A3 (THTR2) CV (%)	30	Corneocyte width [lower mid] µm : Male	34	Jejunum I Unstirred Layer Thickness CV (%)	3
		Abundance : SLC22A1 (OCT1) PT CV (%)	44	Turnover rate constant (1/h) : SLCO4C1 (OATP4C1) Mean	1e-06	Corneocyte width [lower mid] CV (%) : Male	15.1	Jejunum I Unstirred Layer pH	6.5
		Abundance : SLC22A1 (OCT1) IT Mean	0.62	Turnover rate constant (1/h) : SLCO4C1 (OATP4C1) CV (%)	30	Corneocyte length [lower mid] µm : Male	40.7	Jejunum I Unstirred Layer CV (%)	0.5
		Abundance : SLC22A1 (OCT1) IT CV (%)	44	Turnover rate constant (1/h) : SLC22A2 (OCT2) Mean	1e-06	Corneocyte length [lower mid] CV (%) : Male	14.6	Jejunum I ABCB1 (P-gp/MDR1) (pmol/mg total membrane protein)	0.4
		Abundance : SLC22A1 (OCT1) UT Mean	1.14	Turnover rate constant (1/h) : SLC22A2 (OCT2) CV (%)	30	Hydration level (% water volume) [lower mid] : Male	55.5388	Jejunum I ABCC1 (MRP1) (pmol/mg total membrane protein)	0
		Abundance : SLC22A1 (OCT1) UT CV (%)	44	Turnover rate constant (1/h) : SLC22A4 (OCTN1) Mean	1e-06	Hydration level (% water volume) [lower mid] CV (%) : Male	5	Jejunum I ABCC2 (MRP2) (pmol/mg total membrane protein)	0.86
		Absolute Abundance : SLC22A7 (OAT2) (pmol/10^6 hepatocytes)	1.25	Turnover rate constant (1/h) : SLC22A4 (OCTN1) CV (%)	30	SC lipid viscosity [lower mid] centipose : Male	75	Jejunum I ABCC3 (MRP3) (pmol/mg total membrane protein)	0.58
		Abundance : SLC22A7 (OAT2) ET Mean	1	Turnover rate constant (1/h) : SLC22A5 (OCTN2) Mean	1e-06	SC lipid viscosity [lower mid] CV (%) : Male	0	Jejunum I ABCC4 (MRP4) (pmol/mg total membrane protein)	0
		Abundance : SLC22A7 (OAT2) ET CV (%)	75	Turnover rate constant (1/h) : SLC22A5 (OCTN2) CV (%)	30	Corneocyte pH [bottom] : Male	6.8	Jejunum I ABCG2 (BCRP) (pmol/mg total membrane protein)	0.34
		Abundance : SLC22A7 (OAT2) PT Mean	0	Turnover rate constant (1/h) : SLC22A6 (OAT1) Mean	1e-06	Corneocyte pH [bottom] CV (%) : Male	6.8	Jejunum I SLC2A2 (GLUT2) (pmol/mg total membrane protein)	0
		Abundance : SLC22A7 (OAT2) PT CV (%)	0	Turnover rate constant (1/h) : SLC22A6 (OAT1) CV (%)	30	Corneocyte thickness [bottom] µm : Male	0.96	Jejunum I SLC10A2 (ASBT/IBAT) (pmol/mg total membrane protein)	0.01
		Abundance : SLC22A7 (OAT2) IT Mean	0	Turnover rate constant (1/h) : SLC22A7 (OAT2) Mean	1e-06	Corneocyte thickness [bottom] CV (%) : Male	26	Jejunum I SLC15A1 (PEPT1) (pmol/mg total membrane protein)	3.69
		Abundance : SLC22A7 (OAT2) IT CV (%)	0	Turnover rate constant (1/h) : SLC22A7 (OAT2) CV (%)	30	Corneocyte width [bottom] µm : Male	34	Jejunum I SLC16A1 (MCT1) (pmol/mg total membrane protein)	0
		Abundance : SLC22A7 (OAT2) UT Mean	0	Turnover rate constant (1/h) : SLC22A8 (OAT3) Mean	1e-06	Corneocyte width [bottom] CV (%) : Male	15.1	Jejunum I SLCO2B1 (OATP2B1) (pmol/mg total membrane protein)	0.4
		Abundance : SLC22A7 (OAT2) UT CV (%)	0	Turnover rate constant (1/h) : SLC22A8 (OAT3) CV (%)	30	Corneocyte length [bottom] µm : Male	40.7	Jejunum I SLCO4C1 (OATP4C1) (pmol/mg total membrane protein)	0
		Absolute Abundance : SLC22A9 (OAT7) (pmol/10^6 hepatocytes)	1.45	Turnover rate constant (1/h) : SLC22A11 (OAT4) Mean	1e-06	Corneocyte length [bottom] CV (%) : Male	14.6	Jejunum I SLC22A1 (OCT1) (pmol/mg total membrane protein)	0.65
		Abundance : SLC22A9 (OAT7) ET Mean	1	Turnover rate constant (1/h) : SLC22A11 (OAT4) CV (%)	30	Hydration level (% water volume) [bottom] : Male	66.4	Jejunum I SLC22A3 (OCT3) (pmol/mg total membrane protein)	0.06
		Abundance : SLC22A9 (OAT7) ET CV (%)	51	Turnover rate constant (1/h) : SLC22A12 (URAT1) Mean	1e-06	Hydration level (% water volume) [bottom] CV (%) : Male	4	Jejunum I SLC22A4 (OCTN1) (pmol/mg total membrane protein)	0
		Abundance : SLC22A9 (OAT7) PT Mean	0	Turnover rate constant (1/h) : SLC22A12 (URAT1) CV (%)	30	SC lipid viscosity [bottom] centipose : Male	75	Jejunum I SLC51A/B (OST-α/β) (pmol/mg total membrane protein)	0.47
		Abundance : SLC22A9 (OAT7) PT CV (%)	0	Turnover rate constant (1/h) : SLC47A1 (MATE1) Mean	1e-06	SC lipid viscosity [bottom] CV (%) : Male	0	Jejunum I Apical Influx (Intestine) (pmol/mg total membrane protein)	0
		Abundance : SLC22A9 (OAT7) IT Mean	0	Turnover rate constant (1/h) : SLC47A1 (MATE1) CV (%)	30	Viable Epidermis thickness µm : Male	40	Jejunum I Apical Efflux (Intestine) (pmol/mg total membrane protein)	0
		Abundance : SLC22A9 (OAT7) IT CV (%)	0	Turnover rate constant (1/h) : SLC47A2 (MATE2-K) Mean	1e-06	Viable Epidermis thickness CV (%) : Male	19	Jejunum I Basolateral Influx (Intestine) (pmol/mg total membrane protein)	0
		Abundance : SLC22A9 (OAT7) UT Mean	0	Turnover rate constant (1/h) : SLC47A2 (MATE2-K) CV (%)	30	Dermis thickness µm : Male	1240	Jejunum I Basolateral Efflux (Intestine) (pmol/mg total membrane protein)	0
		Abundance : SLC22A9 (OAT7) UT CV (%)	0	Turnover rate constant (1/h) : SLC51A/B (OST-α/β) Mean	1e-06	Dermis thickness CV (%) : Male	20	Jejunum I ABCB1 (P-gp/MDR1) (Relative values)	1
		Absolute Abundance : SLC29A1 (ENT1) (pmol/10^6 hepatocytes)	0.0646	Turnover rate constant (1/h) : SLC51A/B (OST-α/β) CV (%)	30	Subcutis thickness mm : Male	9.62	Jejunum I ABCC1 (MRP1) (Relative values)	1
		Abundance : SLC29A1 (ENT1) ET Mean	1	Turnover rate constant (1/h) : Apical Uptake (Kidney) Mean	1e-06	Subcutis thickness CV (%) : Male	48.3	Jejunum I ABCC2 (MRP2) (Relative values)	1
		Abundance : SLC29A1 (ENT1) ET CV (%)	49	Turnover rate constant (1/h) : Apical Uptake (Kidney) CV (%)	30	Muscle thickness mm : Male	32.81	Jejunum I ABCC3 (MRP3) (Relative values)	1
		Abundance : SLC29A1 (ENT1) PT Mean	0	Turnover rate constant (1/h) : Apical Efflux (Kidney) Mean	1e-06	Muscle thickness CV (%) : Male	38.03	Jejunum I ABCC4 (MRP4) (Relative values)	1
		Abundance : SLC29A1 (ENT1) PT CV (%)	0	Turnover rate constant (1/h) : Apical Efflux (Kidney) CV (%)	30	Dermis regional blood flow scalar : Male	0.839286	Jejunum I ABCG2 (BCRP) (Relative values)	1
		Abundance : SLC29A1 (ENT1) IT Mean	0	Turnover rate constant (1/h) : Basal Uptake (Kidney) Mean	1e-06	Dermis regional blood flow scalar CV (%) : Male	0	Jejunum I SLC2A2 (GLUT2) (Relative values)	1
		Abundance : SLC29A1 (ENT1) IT CV (%)	0	Turnover rate constant (1/h) : Basal Uptake (Kidney) CV (%)	30	Subcutis regional blood flow scalar : Male	1	Jejunum I SLC10A2 (ASBT/IBAT) (Relative values)	1
		Abundance : SLC29A1 (ENT1) UT Mean	0	Turnover rate constant (1/h) : Basal Efflux (Kidney) Mean	1e-06	Subcutis regional blood flow scalar CV (%) : Male	0	Jejunum I SLC15A1 (PEPT1) (Relative values)	1
		Abundance : SLC29A1 (ENT1) UT CV (%)	0	Turnover rate constant (1/h) : Basal Efflux (Kidney) CV (%)	30	Muscle regional blood flow scalar : Male	1	Jejunum I SLC16A1 (MCT1) (Relative values)	1
		Absolute Abundance : SLC29A2 (ENT2) (pmol/10^6 hepatocytes)	0	Jv,s lock status	Locked	Muscle regional blood flow scalar CV (%) : Male	0	Jejunum I SLCO2B1 (OATP2B1) (Relative values)	1
		Abundance : SLC29A2 (ENT2) ET Mean	1	Jv,s	Predicted			Jejunum I SLCO4C1 (OATP4C1) (Relative values)	1
		Abundance : SLC29A2 (ENT2) ET CV (%)	60	Ratio of small:large pores ns:nl	40	MPMLA - Back		Jejunum I SLC22A1 (OCT1) (Relative values)	1
		Abundance : SLC29A2 (ENT2) PT Mean	0	Small pore radius Rpore,s (nm)	4.8	Skin surface pH : Male	5.2	Jejunum I SLC22A3 (OCT3) (Relative values)	1
		Abundance : SLC29A2 (ENT2) PT CV (%)	0	Large pore radius Rpore,l (nm)	6	Skin surface pH CV (%) : Male	8.4	Jejunum I SLC22A4 (OCTN1) (Relative values)	1
		Abundance : SLC29A2 (ENT2) IT Mean	0	Hydrostatic pressure difference across the glomerulus ΔP (mmHg)	40	Skin temperature °C : Male	32	Jejunum I SLC51A/B (OST-α/β) (Relative values)	1
		Abundance : SLC29A2 (ENT2) IT CV (%)	0	Plasma osmotic pressure Mean (mmHg)	25.8	Skin temperature CV (%) : Male	0	Jejunum I Apical Influx (Intestine) (Relative values)	1
		Abundance : SLC29A2 (ENT2) UT Mean	0	Plasma osmotic pressure CV (%)	10.6	Shape of corneocyte : Male	Cuboid (brick)	Jejunum I Apical Efflux (Intestine) (Relative values)	1
		Abundance : SLC29A2 (ENT2) UT CV (%)	0	Chloride Concentration Plasma CLp	141	Shape of corneocyte : Female	Cuboid (brick)	Jejunum I Basolateral Influx (Intestine) (Relative values)	1
		Absolute Abundance : SLC47A1 (MATE1) (pmol/10^6 hepatocytes)	0.146	Chloride Concentration Membrane CLmem	129.2	Number of SC layers : Male	17	Jejunum I Basolateral Efflux (Intestine) (Relative values)	1
		Abundance : SLC47A1 (MATE1) ET Mean	1	Colloid osmotic pressure difference across glomerulus Δπ (mmHg)	24.9304	Number of SC layers CV (%) : Male	23.7	Jejunum II Blood Flow (Qvilli %)	Predicted
		Abundance : SLC47A1 (MATE1) ET CV (%)	51			Water density gm/cm3 : Male	1	Jejunum II Transit Time (% Total)	15.5
		Abundance : SLC47A1 (MATE1) PT Mean	0			Water density CV (%) : Male	0	Jejunum II CYP3A (% Total)	27.24
		Abundance : SLC47A1 (MATE1) PT CV (%)	0			SC lipids density gm/cm3 : Male	0.9	Jejunum II S9PPI (% Total)	26.9
		Abundance : SLC47A1 (MATE1) IT Mean	0			SC lipids density CV (%) : Male	0	Jejunum II MPPI/CYP (% Total)	27.24
		Abundance : SLC47A1 (MATE1) IT CV (%)	0			SC proteins density gm/cm3 : Male	1.37	Jejunum II CPPI (% Total)	26.9
		Abundance : SLC47A1 (MATE1) UT Mean	0			SC proteins density CV (%) : Male	0	Jejunum II pH High Fat Fed	6.6
		Abundance : SLC47A1 (MATE1) UT CV (%)	0			Intercellular lipid thickness of SC µm : Male	0.091	Jejunum II CV pH High Fat Fed (%)	11
		Absolute Abundance : SLC51A/B (OST-α/β) (pmol/10^6 hepatocytes)	0			Intercellular lipid thickness of SC CV (%) : Male	0	Jejunum II pH Fed	6.6
		Abundance : SLC51A/B (OST-α/β) ET Mean	1			Tortuosity : Male	User Defined	Jejunum II CV pH Fed (%)	11
		Abundance : SLC51A/B (OST-α/β) ET CV (%)	60			Tortuosity of lipid diffusion pathway of SC : Male	12.7	Jejunum II pH Low Fat Fed	6.6
		Abundance : SLC51A/B (OST-α/β) PT Mean	0			Tortuosity of lipid diffusion pathway of SC CV (%) : Male	18	Jejunum II CV pH Low Fat Fed (%)	11
		Abundance : SLC51A/B (OST-α/β) PT CV (%)	0			Hair follicle diameter µm : Male	105.3	Jejunum II pH Fasted	6.6
		Abundance : SLC51A/B (OST-α/β) IT Mean	0			Hair follicle diameter CV (%) : Male	60	Jejunum II CV pH Fasted (%)	11
		Abundance : SLC51A/B (OST-α/β) IT CV (%)	0			Hair follicle density N/cm2 : Male	29	Jejunum II Bicarbonate Buffer Concentration Fasted (mM)	9.94
		Abundance : SLC51A/B (OST-α/β) UT Mean	0			Hair follicle density CV (%) : Male	31	Jejunum II Bicarbonate Buffer Concentration CV Fasted (%)	30
		Abundance : SLC51A/B (OST-α/β) UT CV (%)	0			Hair follicle depth µm : Male	446.5	Jejunum II Bicarbonate Buffer Concentration Fed (mM)	17.34
		Absolute Abundance : Sinusoidal Uptake (Liver) (pmol/10^6 hepatocytes)	0			Hair follicle depth CV (%) : Male	0	Jejunum II Bicarbonate Buffer Concentration CV Fed (%)	30
		Abundance : Sinusoidal Uptake (Liver) ET Mean	1			Hair shaft diameter µm : Male	18.2	Jejunum II Luminal Fluid Velocity Fasted (m/s)	0.0013
		Abundance : Sinusoidal Uptake (Liver) ET CV (%)	0			Hair shaft diameter CV (%) : Male	37	Jejunum II Luminal Fluid Velocity CV Fasted (%)	56
		Abundance : Sinusoidal Uptake (Liver) PT Mean	0			Sebum viscosity centipose : Male	40	Jejunum II Luminal Fluid Velocity Fed (m/s)	0.0013
		Abundance : Sinusoidal Uptake (Liver) PT CV (%)	0			Sebum viscosity CV (%) : Male	0	Jejunum II Luminal Fluid Velocity CV Fed (%)	56
		Abundance : Sinusoidal Uptake (Liver) IT Mean	0			Corneocyte pH [top] : Male	6.8	Jejunum II Endogenous Ion Hydrochloric Mean (mM)	126
		Abundance : Sinusoidal Uptake (Liver) IT CV (%)	0			Corneocyte pH [top] CV (%) : Male	6.8	Jejunum II Endogenous Ion Hydrochloric CV (%)	15.1
		Abundance : Sinusoidal Uptake (Liver) UT Mean	0			Corneocyte thickness [top] µm : Male	0.59	Jejunum II Endogenous Ion Hydrochloric Min (mM)	92
		Abundance : Sinusoidal Uptake (Liver) UT CV (%)	0			Corneocyte thickness [top] CV (%) : Male	30	Jejunum II Endogenous Ion Hydrochloric Max (mM)	181
		Absolute Abundance : Sinusoidal Efflux (Liver) (pmol/10^6 hepatocytes)	0			Corneocyte width [top] µm : Male	29.6	Jejunum II Endogenous Ion Sodium Mean (mM)	142
		Abundance : Sinusoidal Efflux (Liver) ET Mean	1			Corneocyte width [top] CV (%) : Male	5.9	Jejunum II Endogenous Ion Sodium CV (%)	9.2
		Abundance : Sinusoidal Efflux (Liver) ET CV (%)	0			Corneocyte length [top] µm : Male	36.4	Jejunum II Endogenous Ion Sodium Min (mM)	111
		Abundance : Sinusoidal Efflux (Liver) PT Mean	0			Corneocyte length [top] CV (%) : Male	5.7	Jejunum II Endogenous Ion Sodium Max (mM)	165
		Abundance : Sinusoidal Efflux (Liver) PT CV (%)	0			Hydration level (% water volume) [top] : Male	33.9	Jejunum II Endogenous Ion Potassium Mean (mM)	5.4
		Abundance : Sinusoidal Efflux (Liver) IT Mean	0			Hydration level (% water volume) [top] CV (%) : Male	9	Jejunum II Endogenous Ion Potassium CV (%)	38.9
		Abundance : Sinusoidal Efflux (Liver) IT CV (%)	0			SC lipid viscosity [top] centipose : Male	75	Jejunum II Endogenous Ion Potassium Min (mM)	1.7
		Abundance : Sinusoidal Efflux (Liver) UT Mean	0			SC lipid viscosity [top] CV (%) : Male	0	Jejunum II Endogenous Ion Potassium Max (mM)	11.6
		Abundance : Sinusoidal Efflux (Liver) UT CV (%)	0			Corneocyte pH [upper mid] : Male	6.8	Jejunum II Endogenous Ion Calcium Mean (mM)	0.5
		Absolute Abundance : Canalicular Efflux (Liver) (pmol/10^6 hepatocytes)	0			Corneocyte pH [upper mid] CV (%) : Male	6.8	Jejunum II Endogenous Ion Calcium CV (%)	60
		Abundance : Canalicular Efflux (Liver) ET Mean	1			Corneocyte thickness [upper mid] µm : Male	0.67	Jejunum II Endogenous Ion Calcium Min (mM)	0.1
		Abundance : Canalicular Efflux (Liver) ET CV (%)	0			Corneocyte thickness [upper mid] CV (%) : Male	30	Jejunum II Endogenous Ion Calcium Max (mM)	1.3
		Abundance : Canalicular Efflux (Liver) PT Mean	0			Corneocyte width [upper mid] µm : Male	29.6	Jejunum II Endogenous Ion Generic Cation Mean (mM)	1
		Abundance : Canalicular Efflux (Liver) PT CV (%)	0			Corneocyte width [upper mid] CV (%) : Male	5.9	Jejunum II Endogenous Ion Generic Cation CV (%)	0
		Abundance : Canalicular Efflux (Liver) IT Mean	0			Corneocyte length [upper mid] µm : Male	36.4	Jejunum II Endogenous Ion Generic Cation Min (mM)	0.01
		Abundance : Canalicular Efflux (Liver) IT CV (%)	0			Corneocyte length [upper mid] CV (%) : Male	5.7	Jejunum II Endogenous Ion Generic Cation Max (mM)	1000
		Abundance : Canalicular Efflux (Liver) UT Mean	0			Hydration level (% water volume) [upper mid] : Male	44.6987	Jejunum II Endogenous Ion Generic Anion Mean (mM)	1
		Abundance : Canalicular Efflux (Liver) UT CV (%)	0			Hydration level (% water volume) [upper mid] CV (%) : Male	6	Jejunum II Endogenous Ion Generic Anion CV (%)	0
		Turnover rate constant (1/h) : ABCB1 (P-gp/MDR1) Mean	0.054			SC lipid viscosity [upper mid] centipose : Male	75	Jejunum II Endogenous Ion Generic Anion Min (mM)	0.01
		Turnover rate constant (1/h) : ABCB1 (P-gp/MDR1) CV (%)	28			SC lipid viscosity [upper mid] CV (%) : Male	0	Jejunum II Endogenous Ion Generic Anion Max (mM)	1000
		Turnover rate constant (1/h) : ABCB11 (BSEP) Mean	1e-06			Corneocyte pH [lower mid] : Male	6.8	Jejunum II Fluid Viscosity Fasted (cP)	3
		Turnover rate constant (1/h) : ABCB11 (BSEP) CV (%)	30			Corneocyte pH [lower mid] CV (%) : Male	6.8	Jejunum II Fluid Viscosity CV Fasted (%)	71
		Turnover rate constant (1/h) : ABCC2 (MRP2) Mean	1e-06			Corneocyte thickness [lower mid] µm : Male	0.76	Jejunum II Fluid Viscosity Fed (cP)	12
		Turnover rate constant (1/h) : ABCC2 (MRP2) CV (%)	30			Corneocyte thickness [lower mid] CV (%) : Male	30	Jejunum II Fluid Viscosity CV Fed (%)	14
		Turnover rate constant (1/h) : ABCC3 (MRP3) Mean	1e-06			Corneocyte width [lower mid] µm : Male	29.6	Jejunum II CMC fasted (mM)	1
		Turnover rate constant (1/h) : ABCC3 (MRP3) CV (%)	30			Corneocyte width [lower mid] CV (%) : Male	5.9	Jejunum II CMC fed (mM)	1
		Turnover rate constant (1/h) : ABCC4 (MRP4) Mean	1e-06			Corneocyte length [lower mid] µm : Male	36.4	Jejunum II Bile fasted (mM)	3.55
		Turnover rate constant (1/h) : ABCC4 (MRP4) CV (%)	30			Corneocyte length [lower mid] CV (%) : Male	5.7	Jejunum II Bile fasted CV (%)	42
		Turnover rate constant (1/h) : ABCC6 (MRP6) Mean	1e-06			Hydration level (% water volume) [lower mid] : Male	55.5388	Jejunum II Bile fed (mM)	4.79
		Turnover rate constant (1/h) : ABCC6 (MRP6) CV (%)	30			Hydration level (% water volume) [lower mid] CV (%) : Male	5	Jejunum II Bile fed CV (%)	66
		Turnover rate constant (1/h) : ABCG2 (BCRP) Mean	1e-06			SC lipid viscosity [lower mid] centipose : Male	75	Jejunum II Channel Depth Mean (µm)	448.81
		Turnover rate constant (1/h) : ABCG2 (BCRP) CV (%)	30			SC lipid viscosity [lower mid] CV (%) : Male	0	Jejunum II Channel Depth CV (%)	21.82
		Turnover rate constant (1/h) : SLC10A1 (NTCP) Mean	1e-06			Corneocyte pH [bottom] : Male	6.8	Jejunum II Channel Width Mean (µm)	22.44
		Turnover rate constant (1/h) : SLC10A1 (NTCP) CV (%)	30			Corneocyte pH [bottom] CV (%) : Male	6.8	Jejunum II Channel Width CV (%)	31.68
		Turnover rate constant (1/h) : SLC16A1 (MCT1) Mean	1e-06			Corneocyte thickness [bottom] µm : Male	0.86	Jejunum II Mean Thickness Mean (µm)	137.7
		Turnover rate constant (1/h) : SLC16A1 (MCT1) CV (%)	30			Corneocyte thickness [bottom] CV (%) : Male	30	Jejunum II Mean Thickness CV (%)	14.42
		Turnover rate constant (1/h) : SLCO1B1 (OATP1B1) Mean	0.031			Corneocyte width [bottom] µm : Male	29.6	Jejunum II Fold Expansion Mean	1.38
		Turnover rate constant (1/h) : SLCO1B1 (OATP1B1) CV (%)	27			Corneocyte width [bottom] CV (%) : Male	5.9	Jejunum II Fold Expansion CV (%)	20.19
		Turnover rate constant (1/h) : SLCO1B3 (OATP1B3) Mean	1e-06			Corneocyte length [bottom] µm : Male	36.4	Jejunum II Pore Radius Mean	8.6
		Turnover rate constant (1/h) : SLCO1B3 (OATP1B3) CV (%)	30			Corneocyte length [bottom] CV (%) : Male	5.7	Jejunum II Pore Radius CV (%)	0
		Turnover rate constant (1/h) : SLCO2B1 (OATP2B1) Mean	1e-06			Hydration level (% water volume) [bottom] : Male	66.4	Jejunum II Unstirred Layer Thickness Mean (µm)	123
		Turnover rate constant (1/h) : SLCO2B1 (OATP2B1) CV (%)	30			Hydration level (% water volume) [bottom] CV (%) : Male	4	Jejunum II Unstirred Layer Thickness CV (%)	3
		Turnover rate constant (1/h) : SLC22A1 (OCT1) Mean	1e-06			SC lipid viscosity [bottom] centipose : Male	75	Jejunum II Unstirred Layer pH	6.5
		Turnover rate constant (1/h) : SLC22A1 (OCT1) CV (%)	30			SC lipid viscosity [bottom] CV (%) : Male	0	Jejunum II Unstirred Layer CV (%)	0.5
		Turnover rate constant (1/h) : SLC22A7 (OAT2) Mean	1e-06			Viable Epidermis thickness µm : Male	45.655	Jejunum II ABCB1 (P-gp/MDR1) (Relative values)	1.46
		Turnover rate constant (1/h) : SLC22A7 (OAT2) CV (%)	30			Viable Epidermis thickness CV (%) : Male	15	Jejunum II ABCC1 (MRP1) (Relative values)	0.88
		Turnover rate constant (1/h) : SLC22A9 (OAT7) Mean	1e-06			Dermis thickness µm : Male	1240	Jejunum II ABCC2 (MRP2) (Relative values)	1
		Turnover rate constant (1/h) : SLC22A9 (OAT7) CV (%)	30			Dermis thickness CV (%) : Male	20	Jejunum II ABCC3 (MRP3) (Relative values)	0.89
		Turnover rate constant (1/h) : SLC29A1 (ENT1) Mean	1e-06			Subcutis thickness mm : Male	6.93	Jejunum II ABCC4 (MRP4) (Relative values)	1.22
		Turnover rate constant (1/h) : SLC29A1 (ENT1) CV (%)	30			Subcutis thickness CV (%) : Male	34.9	Jejunum II ABCG2 (BCRP) (Relative values)	1
		Turnover rate constant (1/h) : SLC29A2 (ENT2) Mean	1e-06			Muscle thickness mm : Male	19.3	Jejunum II SLC2A2 (GLUT2) (Relative values)	1
		Turnover rate constant (1/h) : SLC29A2 (ENT2) CV (%)	30			Muscle thickness CV (%) : Male	6.22	Jejunum II SLC10A2 (ASBT/IBAT) (Relative values)	4
		Turnover rate constant (1/h) : SLC47A1 (MATE1) Mean	1e-06			Dermis regional blood flow scalar : Male	1.03512	Jejunum II SLC15A1 (PEPT1) (Relative values)	1.06
		Turnover rate constant (1/h) : SLC47A1 (MATE1) CV (%)	30			Dermis regional blood flow scalar CV (%) : Male	0	Jejunum II SLC16A1 (MCT1) (Relative values)	1
		Turnover rate constant (1/h) : SLC51A/B (OST-α/β) Mean	1e-06			Subcutis regional blood flow scalar : Male	1	Jejunum II SLCO2B1 (OATP2B1) (Relative values)	0.94
		Turnover rate constant (1/h) : SLC51A/B (OST-α/β) CV (%)	30			Subcutis regional blood flow scalar CV (%) : Male	0	Jejunum II SLCO4C1 (OATP4C1) (Relative values)	1
		Turnover rate constant (1/h) : Sinusoidal Uptake (Liver) Mean	1e-06			Muscle regional blood flow scalar : Male	1	Jejunum II SLC22A1 (OCT1) (Relative values)	0.87
		Turnover rate constant (1/h) : Sinusoidal Uptake (Liver) CV (%)	30			Muscle regional blood flow scalar CV (%) : Male	0	Jejunum II SLC22A3 (OCT3) (Relative values)	1.11
		Turnover rate constant (1/h) : Sinusoidal Efflux (Liver) Mean	1e-06					Jejunum II SLC22A4 (OCTN1) (Relative values)	0.63
		Turnover rate constant (1/h) : Sinusoidal Efflux (Liver) CV (%)	30			MPMLA - Custom		Jejunum II SLC51A/B (OST-α/β) (Relative values)	1.89
		Turnover rate constant (1/h) : Canalicular Efflux (Liver) Mean	1e-06			Skin surface pH : Male	5.2	Jejunum II Apical Influx (Intestine) (Relative values)	1
		Turnover rate constant (1/h) : Canalicular Efflux (Liver) CV (%)	30			Skin surface pH CV (%) : Male	8.4	Jejunum II Apical Efflux (Intestine) (Relative values)	1
		Zonality CYP				Skin temperature °C : Male	32	Jejunum II Basolateral Influx (Intestine) (Relative values)	1
		Z1,CYP	0.166667			Skin temperature CV (%) : Male	0	Jejunum II Basolateral Efflux (Intestine) (Relative values)	1
		Z2,CYP	0.166667			Shape of corneocyte : Male	Cuboid (brick)	Ileum I Blood Flow (Qvilli %)	Predicted
		Z3,CYP	0.166667			Shape of corneocyte : Female	Cuboid (brick)	Ileum I Transit Time (% Total)	15.75
		Z4,CYP	0.166667			Number of SC layers : Male	17	Ileum I CYP3A (% Total)	7.94
		Z5,CYP	0.166667			Number of SC layers CV (%) : Male	23.7	Ileum I S9PPI (% Total)	7.83
		Z6,CYP	0.166667			Water density gm/cm3 : Male	1	Ileum I MPPI/CYP (% Total)	7.94
		Zonality UGT				Water density CV (%) : Male	0	Ileum I CPPI (% Total)	7.83
		Z1,UGT	0.166667			SC lipids density gm/cm3 : Male	0.9	Ileum I pH High Fat Fed	6.8
		Z2,UGT	0.166667			SC lipids density CV (%) : Male	0	Ileum I CV pH High Fat Fed (%)	10
		Z3,UGT	0.166667			SC proteins density gm/cm3 : Male	1.37	Ileum I pH Fed	6.8
		Z4,UGT	0.166667			SC proteins density CV (%) : Male	0	Ileum I CV pH Fed (%)	10
		Z5,UGT	0.166667			Intercellular lipid thickness of SC µm : Male	0.091	Ileum I pH Low Fat Fed	6.8
		Z6,UGT	0.166667			Intercellular lipid thickness of SC CV (%) : Male	0	Ileum I CV pH Low Fat Fed (%)	10
		Zonality CES				Tortuosity : Male	User Defined	Ileum I pH Fasted	6.8
		Z1,CES	0.166667			Tortuosity of lipid diffusion pathway of SC : Male	12.7	Ileum I CV pH Fasted (%)	10
		Z2,CES	0.166667			Tortuosity of lipid diffusion pathway of SC CV (%) : Male	18	Ileum I Bicarbonate Buffer Concentration Fasted (mM)	30
		Z3,CES	0.166667			Hair follicle diameter µm : Male	105.3	Ileum I Bicarbonate Buffer Concentration CV Fasted (%)	30
		Z4,CES	0.166667			Hair follicle diameter CV (%) : Male	60	Ileum I Bicarbonate Buffer Concentration Fed (mM)	30
		Z5,CES	0.166667			Hair follicle density N/cm2 : Male	29	Ileum I Bicarbonate Buffer Concentration CV Fed (%)	30
		Z6,CES	0.166667			Hair follicle density CV (%) : Male	31	Ileum I Luminal Fluid Velocity Fasted (m/s)	0.0013
		Zonality CYT				Hair follicle depth µm : Male	446.5	Ileum I Luminal Fluid Velocity CV Fasted (%)	56
		Z1,CYT	0.166667			Hair follicle depth CV (%) : Male	0	Ileum I Luminal Fluid Velocity Fed (m/s)	0.0013
		Z2,CYT	0.166667			Hair shaft diameter µm : Male	18.2	Ileum I Luminal Fluid Velocity CV Fed (%)	56
		Z3,CYT	0.166667			Hair shaft diameter CV (%) : Male	37	Ileum I Endogenous Ion Hydrochloric Mean (mM)	113.3
		Z4,CYT	0.166667			Sebum viscosity centipose : Male	40	Ileum I Endogenous Ion Hydrochloric CV (%)	15.1
		Z5,CYT	0.166667			Sebum viscosity CV (%) : Male	0	Ileum I Endogenous Ion Hydrochloric Min (mM)	80.4
		Z6,CYT	0.166667			Corneocyte pH [top] : Male	6.8	Ileum I Endogenous Ion Hydrochloric Max (mM)	157.5
		Zonality Transporter				Corneocyte pH [top] CV (%) : Male	6.8	Ileum I Endogenous Ion Sodium Mean (mM)	136.3
		Z1,Transporter	0.166667			Corneocyte thickness [top] µm : Male	0.59	Ileum I Endogenous Ion Sodium CV (%)	9.2
		Z2,Transporter	0.166667			Corneocyte thickness [top] CV (%) : Male	30	Ileum I Endogenous Ion Sodium Min (mM)	107.4
		Z3,Transporter	0.166667			Corneocyte width [top] µm : Male	29.6	Ileum I Endogenous Ion Sodium Max (mM)	171.8
		Z4,Transporter	0.166667			Corneocyte width [top] CV (%) : Male	5.9	Ileum I Endogenous Ion Potassium Mean (mM)	6.1
		Z5,Transporter	0.166667			Corneocyte length [top] µm : Male	36.4	Ileum I Endogenous Ion Potassium CV (%)	38.9
		Z6,Transporter	0.166667			Corneocyte length [top] CV (%) : Male	5.7	Ileum I Endogenous Ion Potassium Min (mM)	4.6
						Hydration level (% water volume) [top] : Male	33.9	Ileum I Endogenous Ion Potassium Max (mM)	8
						Hydration level (% water volume) [top] CV (%) : Male	9	Ileum I Endogenous Ion Calcium Mean (mM)	0.5
						SC lipid viscosity [top] centipose : Male	75	Ileum I Endogenous Ion Calcium CV (%)	60
						SC lipid viscosity [top] CV (%) : Male	0	Ileum I Endogenous Ion Calcium Min (mM)	0.1
						Corneocyte pH [upper mid] : Male	6.8	Ileum I Endogenous Ion Calcium Max (mM)	1.3
						Corneocyte pH [upper mid] CV (%) : Male	6.8	Ileum I Endogenous Ion Generic Cation Mean (mM)	1
						Corneocyte thickness [upper mid] µm : Male	0.67	Ileum I Endogenous Ion Generic Cation CV (%)	0
						Corneocyte thickness [upper mid] CV (%) : Male	30	Ileum I Endogenous Ion Generic Cation Min (mM)	0.01
						Corneocyte width [upper mid] µm : Male	29.6	Ileum I Endogenous Ion Generic Cation Max (mM)	1000
						Corneocyte width [upper mid] CV (%) : Male	5.9	Ileum I Endogenous Ion Generic Anion Mean (mM)	1
						Corneocyte length [upper mid] µm : Male	36.4	Ileum I Endogenous Ion Generic Anion CV (%)	0
						Corneocyte length [upper mid] CV (%) : Male	5.7	Ileum I Endogenous Ion Generic Anion Min (mM)	0.01
						Hydration level (% water volume) [upper mid] : Male	44.6987	Ileum I Endogenous Ion Generic Anion Max (mM)	1000
						Hydration level (% water volume) [upper mid] CV (%) : Male	6	Ileum I Fluid Viscosity Fasted (cP)	3
						SC lipid viscosity [upper mid] centipose : Male	75	Ileum I Fluid Viscosity CV Fasted (%)	71
						SC lipid viscosity [upper mid] CV (%) : Male	0	Ileum I Fluid Viscosity Fed (cP)	9
						Corneocyte pH [lower mid] : Male	6.8	Ileum I Fluid Viscosity CV Fed (%)	2
						Corneocyte pH [lower mid] CV (%) : Male	6.8	Ileum I CMC fasted (mM)	1
						Corneocyte thickness [lower mid] µm : Male	0.76	Ileum I CMC fed (mM)	1
						Corneocyte thickness [lower mid] CV (%) : Male	30	Ileum I Bile fasted (mM)	1.25
						Corneocyte width [lower mid] µm : Male	29.6	Ileum I Bile fasted CV (%)	30
						Corneocyte width [lower mid] CV (%) : Male	5.9	Ileum I Bile fed (mM)	5.86
						Corneocyte length [lower mid] µm : Male	36.4	Ileum I Bile fed CV (%)	84
						Corneocyte length [lower mid] CV (%) : Male	5.7	Ileum I Channel Depth Mean (µm)	289.94
						Hydration level (% water volume) [lower mid] : Male	55.5388	Ileum I Channel Depth CV (%)	49.37
						Hydration level (% water volume) [lower mid] CV (%) : Male	5	Ileum I Channel Width Mean (µm)	56.19
						SC lipid viscosity [lower mid] centipose : Male	75	Ileum I Channel Width CV (%)	30
						SC lipid viscosity [lower mid] CV (%) : Male	0	Ileum I Mean Thickness Mean (µm)	127
						Corneocyte pH [bottom] : Male	6.8	Ileum I Mean Thickness CV (%)	30
						Corneocyte pH [bottom] CV (%) : Male	6.8	Ileum I Fold Expansion Mean	1.1
						Corneocyte thickness [bottom] µm : Male	0.86	Ileum I Fold Expansion CV (%)	9.15
						Corneocyte thickness [bottom] CV (%) : Male	30	Ileum I Pore Radius Mean	8.6
						Corneocyte width [bottom] µm : Male	29.6	Ileum I Pore Radius CV (%)	0
						Corneocyte width [bottom] CV (%) : Male	5.9	Ileum I Unstirred Layer Thickness Mean (µm)	480
						Corneocyte length [bottom] µm : Male	36.4	Ileum I Unstirred Layer Thickness CV (%)	10
						Corneocyte length [bottom] CV (%) : Male	5.7	Ileum I Unstirred Layer pH	6.5
						Hydration level (% water volume) [bottom] : Male	66.4	Ileum I Unstirred Layer CV (%)	0.5
						Hydration level (% water volume) [bottom] CV (%) : Male	4	Ileum I ABCB1 (P-gp/MDR1) (Relative values)	1.5
						SC lipid viscosity [bottom] centipose : Male	75	Ileum I ABCC1 (MRP1) (Relative values)	0.86
						SC lipid viscosity [bottom] CV (%) : Male	0	Ileum I ABCC2 (MRP2) (Relative values)	0.6
						Viable Epidermis thickness µm : Male	45.655	Ileum I ABCC3 (MRP3) (Relative values)	1.54
						Viable Epidermis thickness CV (%) : Male	15	Ileum I ABCC4 (MRP4) (Relative values)	1.71
						Dermis thickness µm : Male	1240	Ileum I ABCG2 (BCRP) (Relative values)	0.78
						Dermis thickness CV (%) : Male	20	Ileum I SLC2A2 (GLUT2) (Relative values)	1
						Subcutis thickness mm : Male	6.93	Ileum I SLC10A2 (ASBT/IBAT) (Relative values)	98.44
						Subcutis thickness CV (%) : Male	34.9	Ileum I SLC15A1 (PEPT1) (Relative values)	1.23
						Muscle thickness mm : Male	19.3	Ileum I SLC16A1 (MCT1) (Relative values)	1.29
						Muscle thickness CV (%) : Male	6.22	Ileum I SLCO2B1 (OATP2B1) (Relative values)	1.28
						Dermis regional blood flow scalar : Male	1.03512	Ileum I SLCO4C1 (OATP4C1) (Relative values)	1
						Dermis regional blood flow scalar CV (%) : Male	0	Ileum I SLC22A1 (OCT1) (Relative values)	1.29
						Subcutis regional blood flow scalar : Male	1	Ileum I SLC22A3 (OCT3) (Relative values)	1.08
						Subcutis regional blood flow scalar CV (%) : Male	0	Ileum I SLC22A4 (OCTN1) (Relative values)	0.78
						Muscle regional blood flow scalar : Male	1	Ileum I SLC51A/B (OST-α/β) (Relative values)	1.08
						Muscle regional blood flow scalar CV (%) : Male	0	Ileum I Apical Influx (Intestine) (Relative values)	1
								Ileum I Apical Efflux (Intestine) (Relative values)	1
						MPMLA - Abdomen		Ileum I Basolateral Influx (Intestine) (Relative values)	1
						Skin surface pH : Male	5.6	Ileum I Basolateral Efflux (Intestine) (Relative values)	1
						Skin surface pH CV (%) : Male	1.8	Ileum II Blood Flow (Qvilli %)	Predicted
						Skin temperature °C : Male	32	Ileum II Transit Time (% Total)	15.75
						Skin temperature CV (%) : Male	0	Ileum II CYP3A (% Total)	7.94
						Shape of corneocyte : Male	Cuboid (brick)	Ileum II S9PPI (% Total)	7.83
						Shape of corneocyte : Female	Cuboid (brick)	Ileum II MPPI/CYP (% Total)	7.94
						Number of SC layers : Male	13	Ileum II CPPI (% Total)	7.83
						Number of SC layers CV (%) : Male	10.5	Ileum II pH High Fat Fed	7
						Water density gm/cm3 : Male	1	Ileum II CV pH High Fat Fed (%)	10
						Water density CV (%) : Male	0	Ileum II pH Fed	7
						SC lipids density gm/cm3 : Male	0.9	Ileum II CV pH Fed (%)	10
						SC lipids density CV (%) : Male	0	Ileum II pH Low Fat Fed	7
						SC proteins density gm/cm3 : Male	1.37	Ileum II CV pH Low Fat Fed (%)	10
						SC proteins density CV (%) : Male	0	Ileum II pH Fasted	7
						Intercellular lipid thickness of SC µm : Male	0.091	Ileum II CV pH Fasted (%)	10
						Intercellular lipid thickness of SC CV (%) : Male	0	Ileum II Bicarbonate Buffer Concentration Fasted (mM)	30
						Tortuosity : Male	User Defined	Ileum II Bicarbonate Buffer Concentration CV Fasted (%)	30
						Tortuosity of lipid diffusion pathway of SC : Male	12.7	Ileum II Bicarbonate Buffer Concentration Fed (mM)	30
						Tortuosity of lipid diffusion pathway of SC CV (%) : Male	18	Ileum II Bicarbonate Buffer Concentration CV Fed (%)	30
						Hair follicle diameter µm : Male	70.2	Ileum II Luminal Fluid Velocity Fasted (m/s)	0.0013
						Hair follicle diameter CV (%) : Male	79	Ileum II Luminal Fluid Velocity CV Fasted (%)	56
						Hair follicle density N/cm2 : Male	6	Ileum II Luminal Fluid Velocity Fed (m/s)	0.0013
						Hair follicle density CV (%) : Male	61	Ileum II Luminal Fluid Velocity CV Fed (%)	56
						Hair follicle depth µm : Male	392.7	Ileum II Endogenous Ion Hydrochloric Mean (mM)	100.5
						Hair follicle depth CV (%) : Male	0	Ileum II Endogenous Ion Hydrochloric CV (%)	15.1
						Hair shaft diameter µm : Male	18	Ileum II Endogenous Ion Hydrochloric Min (mM)	71.4
						Hair shaft diameter CV (%) : Male	34	Ileum II Endogenous Ion Hydrochloric Max (mM)	139.7
						Sebum viscosity centipose : Male	40	Ileum II Endogenous Ion Sodium Mean (mM)	130.5
						Sebum viscosity CV (%) : Male	0	Ileum II Endogenous Ion Sodium CV (%)	9.2
						Corneocyte pH [top] : Male	6.8	Ileum II Endogenous Ion Sodium Min (mM)	102.8
						Corneocyte pH [top] CV (%) : Male	6.8	Ileum II Endogenous Ion Sodium Max (mM)	164.6
						Corneocyte thickness [top] µm : Male	0.63	Ileum II Endogenous Ion Potassium Mean (mM)	6.7
						Corneocyte thickness [top] CV (%) : Male	23	Ileum II Endogenous Ion Potassium CV (%)	38.9
						Corneocyte width [top] µm : Male	33	Ileum II Endogenous Ion Potassium Min (mM)	5
						Corneocyte width [top] CV (%) : Male	5.7	Ileum II Endogenous Ion Potassium Max (mM)	8.8
						Corneocyte length [top] µm : Male	39.8	Ileum II Endogenous Ion Calcium Mean (mM)	0.5
						Corneocyte length [top] CV (%) : Male	5.7	Ileum II Endogenous Ion Calcium CV (%)	60
						Hydration level (% water volume) [top] : Male	33.9	Ileum II Endogenous Ion Calcium Min (mM)	0.1
						Hydration level (% water volume) [top] CV (%) : Male	9	Ileum II Endogenous Ion Calcium Max (mM)	1.3
						SC lipid viscosity [top] centipose : Male	75	Ileum II Endogenous Ion Generic Cation Mean (mM)	1
						SC lipid viscosity [top] CV (%) : Male	0	Ileum II Endogenous Ion Generic Cation CV (%)	0
						Corneocyte pH [upper mid] : Male	6.8	Ileum II Endogenous Ion Generic Cation Min (mM)	0.01
						Corneocyte pH [upper mid] CV (%) : Male	6.8	Ileum II Endogenous Ion Generic Cation Max (mM)	1000
						Corneocyte thickness [upper mid] µm : Male	0	Ileum II Endogenous Ion Generic Anion Mean (mM)	1
						Corneocyte thickness [upper mid] CV (%) : Male	0	Ileum II Endogenous Ion Generic Anion CV (%)	0
						Corneocyte width [upper mid] µm : Male	33	Ileum II Endogenous Ion Generic Anion Min (mM)	0.01
						Corneocyte width [upper mid] CV (%) : Male	5.7	Ileum II Endogenous Ion Generic Anion Max (mM)	1000
						Corneocyte length [upper mid] µm : Male	39.8	Ileum II Fluid Viscosity Fasted (cP)	3
						Corneocyte length [upper mid] CV (%) : Male	5.7	Ileum II Fluid Viscosity CV Fasted (%)	71
						Hydration level (% water volume) [upper mid] : Male	44.7	Ileum II Fluid Viscosity Fed (cP)	3
						Hydration level (% water volume) [upper mid] CV (%) : Male	6	Ileum II Fluid Viscosity CV Fed (%)	71
						SC lipid viscosity [upper mid] centipose : Male	75	Ileum II CMC fasted (mM)	1
						SC lipid viscosity [upper mid] CV (%) : Male	0	Ileum II CMC fed (mM)	1
						Corneocyte pH [lower mid] : Male	6.8	Ileum II Bile fasted (mM)	1.25
						Corneocyte pH [lower mid] CV (%) : Male	6.8	Ileum II Bile fasted CV (%)	30
						Corneocyte thickness [lower mid] µm : Male	0	Ileum II Bile fed (mM)	8.61
						Corneocyte thickness [lower mid] CV (%) : Male	0	Ileum II Bile fed CV (%)	88
						Corneocyte width [lower mid] µm : Male	33	Ileum II Channel Depth Mean (µm)	289.94
						Corneocyte width [lower mid] CV (%) : Male	5.7	Ileum II Channel Depth CV (%)	49.37
						Corneocyte length [lower mid] µm : Male	39.8	Ileum II Channel Width Mean (µm)	56.19
						Corneocyte length [lower mid] CV (%) : Male	5.7	Ileum II Channel Width CV (%)	30
						Hydration level (% water volume) [lower mid] : Male	55.5	Ileum II Mean Thickness Mean (µm)	127
						Hydration level (% water volume) [lower mid] CV (%) : Male	5	Ileum II Mean Thickness CV (%)	30
						SC lipid viscosity [lower mid] centipose : Male	75	Ileum II Fold Expansion Mean	1.1
						SC lipid viscosity [lower mid] CV (%) : Male	0	Ileum II Fold Expansion CV (%)	9.15
						Corneocyte pH [bottom] : Male	6.8	Ileum II Pore Radius Mean	8.6
						Corneocyte pH [bottom] CV (%) : Male	6.8	Ileum II Pore Radius CV (%)	0
						Corneocyte thickness [bottom] µm : Male	0	Ileum II Unstirred Layer Thickness Mean (µm)	480
						Corneocyte thickness [bottom] CV (%) : Male	0	Ileum II Unstirred Layer Thickness CV (%)	10
						Corneocyte width [bottom] µm : Male	33	Ileum II Unstirred Layer pH	6.5
						Corneocyte width [bottom] CV (%) : Male	5.7	Ileum II Unstirred Layer CV (%)	0.5
						Corneocyte length [bottom] µm : Male	39.8	Ileum II ABCB1 (P-gp/MDR1) (Relative values)	1.51
						Corneocyte length [bottom] CV (%) : Male	5.7	Ileum II ABCC1 (MRP1) (Relative values)	0.86
						Hydration level (% water volume) [bottom] : Male	66.4	Ileum II ABCC2 (MRP2) (Relative values)	0.6
						Hydration level (% water volume) [bottom] CV (%) : Male	4	Ileum II ABCC3 (MRP3) (Relative values)	1.54
						SC lipid viscosity [bottom] centipose : Male	75	Ileum II ABCC4 (MRP4) (Relative values)	1.71
						SC lipid viscosity [bottom] CV (%) : Male	0	Ileum II ABCG2 (BCRP) (Relative values)	0.78
						Viable Epidermis thickness µm : Male	50	Ileum II SLC2A2 (GLUT2) (Relative values)	1
						Viable Epidermis thickness CV (%) : Male	15	Ileum II SLC10A2 (ASBT/IBAT) (Relative values)	98.44
						Dermis thickness µm : Male	2114	Ileum II SLC15A1 (PEPT1) (Relative values)	1.23
						Dermis thickness CV (%) : Male	45	Ileum II SLC16A1 (MCT1) (Relative values)	1.29
						Subcutis thickness mm : Male	16.24	Ileum II SLCO2B1 (OATP2B1) (Relative values)	1.28
						Subcutis thickness CV (%) : Male	68	Ileum II SLCO4C1 (OATP4C1) (Relative values)	1
						Muscle thickness mm : Male	12.56	Ileum II SLC22A1 (OCT1) (Relative values)	1.29
						Muscle thickness CV (%) : Male	19	Ileum II SLC22A3 (OCT3) (Relative values)	1.08
						Dermis regional blood flow scalar : Male	0.63	Ileum II SLC22A4 (OCTN1) (Relative values)	0.78
						Dermis regional blood flow scalar CV (%) : Male	0	Ileum II SLC51A/B (OST-α/β) (Relative values)	1.08
						Subcutis regional blood flow scalar : Male	1	Ileum II Apical Influx (Intestine) (Relative values)	1
						Subcutis regional blood flow scalar CV (%) : Male	0	Ileum II Apical Efflux (Intestine) (Relative values)	1
						Muscle regional blood flow scalar : Male	1	Ileum II Basolateral Influx (Intestine) (Relative values)	1
						Muscle regional blood flow scalar CV (%) : Male	0	Ileum II Basolateral Efflux (Intestine) (Relative values)	1
								Ileum III Blood Flow (Qvilli %)	Predicted
						MPMLA - Forehead		Ileum III Transit Time (% Total)	15.75
						Skin surface pH : Female	5	Ileum III CYP3A (% Total)	7.94
						Skin surface pH CV (%) : Female	8.9	Ileum III S9PPI (% Total)	7.83
						Skin temperature °C : Female	32	Ileum III MPPI/CYP (% Total)	7.94
						Skin temperature CV (%) : Female	0	Ileum III CPPI (% Total)	7.83
						Shape of corneocyte : Male	Cuboid (brick)	Ileum III pH High Fat Fed	7.1
						Shape of corneocyte : Female	Cuboid (brick)	Ileum III CV pH High Fat Fed (%)	7
						Number of SC layers : Female	12	Ileum III pH Fed	7.1
						Number of SC layers CV (%) : Female	8.4	Ileum III CV pH Fed (%)	7
						Water density gm/cm3 : Female	1	Ileum III pH Low Fat Fed	7.1
						Water density CV (%) : Female	0	Ileum III CV pH Low Fat Fed (%)	7
						SC lipids density gm/cm3 : Female	0.9	Ileum III pH Fasted	7.1
						SC lipids density CV (%) : Female	0	Ileum III CV pH Fasted (%)	7
						SC proteins density gm/cm3 : Female	1.37	Ileum III Bicarbonate Buffer Concentration Fasted (mM)	30
						SC proteins density CV (%) : Female	0	Ileum III Bicarbonate Buffer Concentration CV Fasted (%)	30
						Intercellular lipid thickness of SC µm : Female	0.091	Ileum III Bicarbonate Buffer Concentration Fed (mM)	30
						Intercellular lipid thickness of SC CV (%) : Female	0	Ileum III Bicarbonate Buffer Concentration CV Fed (%)	30
						Tortuosity : Female	User Defined	Ileum III Luminal Fluid Velocity Fasted (m/s)	0.0013
						Tortuosity of lipid diffusion pathway of SC : Female	12.7	Ileum III Luminal Fluid Velocity CV Fasted (%)	56
						Tortuosity of lipid diffusion pathway of SC CV (%) : Female	18	Ileum III Luminal Fluid Velocity Fed (m/s)	0.0013
						Hair follicle diameter µm : Female	65.4	Ileum III Luminal Fluid Velocity CV Fed (%)	56
						Hair follicle diameter CV (%) : Female	83	Ileum III Endogenous Ion Hydrochloric Mean (mM)	84
						Hair follicle density N/cm2 : Female	292	Ileum III Endogenous Ion Hydrochloric CV (%)	15.1
						Hair follicle density CV (%) : Female	16	Ileum III Endogenous Ion Hydrochloric Min (mM)	59.6
						Hair follicle depth µm : Female	204.8	Ileum III Endogenous Ion Hydrochloric Max (mM)	116.7
						Hair follicle depth CV (%) : Female	0	Ileum III Endogenous Ion Sodium Mean (mM)	128.9
						Hair shaft diameter µm : Female	15.9	Ileum III Endogenous Ion Sodium CV (%)	9.2
						Hair shaft diameter CV (%) : Female	57	Ileum III Endogenous Ion Sodium Min (mM)	101.5
						Sebum viscosity centipose : Female	40	Ileum III Endogenous Ion Sodium Max (mM)	162.5
						Sebum viscosity CV (%) : Female	0	Ileum III Endogenous Ion Potassium Mean (mM)	6.3
						Corneocyte pH [top] : Female	6.8	Ileum III Endogenous Ion Potassium CV (%)	38.9
						Corneocyte pH [top] CV (%) : Female	6.8	Ileum III Endogenous Ion Potassium Min (mM)	4.7
						Corneocyte thickness [top] µm : Female	0.71	Ileum III Endogenous Ion Potassium Max (mM)	8.3
						Corneocyte thickness [top] CV (%) : Female	36	Ileum III Endogenous Ion Calcium Mean (mM)	0.5
						Corneocyte width [top] µm : Female	27.7	Ileum III Endogenous Ion Calcium CV (%)	60
						Corneocyte width [top] CV (%) : Female	9.2	Ileum III Endogenous Ion Calcium Min (mM)	0.1
						Corneocyte length [top] µm : Female	34.2	Ileum III Endogenous Ion Calcium Max (mM)	1.3
						Corneocyte length [top] CV (%) : Female	4.1	Ileum III Endogenous Ion Generic Cation Mean (mM)	1
						Hydration level (% water volume) [top] : Female	35.5	Ileum III Endogenous Ion Generic Cation CV (%)	0
						Hydration level (% water volume) [top] CV (%) : Female	17	Ileum III Endogenous Ion Generic Cation Min (mM)	0.01
						SC lipid viscosity [top] centipose : Female	75	Ileum III Endogenous Ion Generic Cation Max (mM)	1000
						SC lipid viscosity [top] CV (%) : Female	0	Ileum III Endogenous Ion Generic Anion Mean (mM)	1
						Corneocyte pH [upper mid] : Female	6.8	Ileum III Endogenous Ion Generic Anion CV (%)	0
						Corneocyte pH [upper mid] CV (%) : Female	6.8	Ileum III Endogenous Ion Generic Anion Min (mM)	0.01
						Corneocyte thickness [upper mid] µm : Female	0.81	Ileum III Endogenous Ion Generic Anion Max (mM)	1000
						Corneocyte thickness [upper mid] CV (%) : Female	36	Ileum III Fluid Viscosity Fasted (cP)	3
						Corneocyte width [upper mid] µm : Female	27.7	Ileum III Fluid Viscosity CV Fasted (%)	71
						Corneocyte width [upper mid] CV (%) : Female	9.2	Ileum III Fluid Viscosity Fed (cP)	3
						Corneocyte length [upper mid] µm : Female	34.2	Ileum III Fluid Viscosity CV Fed (%)	71
						Corneocyte length [upper mid] CV (%) : Female	4.1	Ileum III CMC fasted (mM)	1
						Hydration level (% water volume) [upper mid] : Female	46.1	Ileum III CMC fed (mM)	1
						Hydration level (% water volume) [upper mid] CV (%) : Female	11	Ileum III Bile fasted (mM)	1.25
						SC lipid viscosity [upper mid] centipose : Female	75	Ileum III Bile fasted CV (%)	30
						SC lipid viscosity [upper mid] CV (%) : Female	0	Ileum III Bile fed (mM)	8.06
						Corneocyte pH [lower mid] : Female	6.8	Ileum III Bile fed CV (%)	65
						Corneocyte pH [lower mid] CV (%) : Female	6.8	Ileum III Channel Depth Mean (µm)	289.94
						Corneocyte thickness [lower mid] µm : Female	0.91	Ileum III Channel Depth CV (%)	49.37
						Corneocyte thickness [lower mid] CV (%) : Female	36	Ileum III Channel Width Mean (µm)	56.19
						Corneocyte width [lower mid] µm : Female	27.7	Ileum III Channel Width CV (%)	30
						Corneocyte width [lower mid] CV (%) : Female	9.2	Ileum III Mean Thickness Mean (µm)	127
						Corneocyte length [lower mid] µm : Female	34.2	Ileum III Mean Thickness CV (%)	30
						Corneocyte length [lower mid] CV (%) : Female	4.1	Ileum III Fold Expansion Mean	1.08
						Hydration level (% water volume) [lower mid] : Female	56.75	Ileum III Fold Expansion CV (%)	16.07
						Hydration level (% water volume) [lower mid] CV (%) : Female	7	Ileum III Pore Radius Mean	8.6
						SC lipid viscosity [lower mid] centipose : Female	75	Ileum III Pore Radius CV (%)	0
						SC lipid viscosity [lower mid] CV (%) : Female	0	Ileum III Unstirred Layer Thickness Mean (µm)	480
						Corneocyte pH [bottom] : Female	6.8	Ileum III Unstirred Layer Thickness CV (%)	10
						Corneocyte pH [bottom] CV (%) : Female	6.8	Ileum III Unstirred Layer pH	6.5
						Corneocyte thickness [bottom] µm : Female	1.03	Ileum III Unstirred Layer CV (%)	0.5
						Corneocyte thickness [bottom] CV (%) : Female	36	Ileum III ABCB1 (P-gp/MDR1) (Relative values)	1.52
						Corneocyte width [bottom] µm : Female	27.7	Ileum III ABCC1 (MRP1) (Relative values)	0.89
						Corneocyte width [bottom] CV (%) : Female	9.2	Ileum III ABCC2 (MRP2) (Relative values)	0.6
						Corneocyte length [bottom] µm : Female	34.2	Ileum III ABCC3 (MRP3) (Relative values)	1.6
						Corneocyte length [bottom] CV (%) : Female	4.1	Ileum III ABCC4 (MRP4) (Relative values)	1.2
						Hydration level (% water volume) [bottom] : Female	67.4	Ileum III ABCG2 (BCRP) (Relative values)	0.78
						Hydration level (% water volume) [bottom] CV (%) : Female	4	Ileum III SLC2A2 (GLUT2) (Relative values)	1
						SC lipid viscosity [bottom] centipose : Female	75	Ileum III SLC10A2 (ASBT/IBAT) (Relative values)	109.18
						SC lipid viscosity [bottom] CV (%) : Female	0	Ileum III SLC15A1 (PEPT1) (Relative values)	1.24
						Viable Epidermis thickness µm : Female	50.05	Ileum III SLC16A1 (MCT1) (Relative values)	1.29
						Viable Epidermis thickness CV (%) : Female	7	Ileum III SLCO2B1 (OATP2B1) (Relative values)	1.28
						Dermis thickness µm : Female	1250	Ileum III SLCO4C1 (OATP4C1) (Relative values)	1
						Dermis thickness CV (%) : Female	45	Ileum III SLC22A1 (OCT1) (Relative values)	1.3
						Subcutis thickness mm : Female	1.91	Ileum III SLC22A3 (OCT3) (Relative values)	1.23
						Subcutis thickness CV (%) : Female	55.7	Ileum III SLC22A4 (OCTN1) (Relative values)	0.8
						Muscle thickness mm : Female	1.37	Ileum III SLC51A/B (OST-α/β) (Relative values)	0.93
						Muscle thickness CV (%) : Female	4.38	Ileum III Apical Influx (Intestine) (Relative values)	1
						Dermis regional blood flow scalar : Female	2.13	Ileum III Apical Efflux (Intestine) (Relative values)	1
						Dermis regional blood flow scalar CV (%) : Female	0	Ileum III Basolateral Influx (Intestine) (Relative values)	1
						Subcutis regional blood flow scalar : Female	1	Ileum III Basolateral Efflux (Intestine) (Relative values)	1
						Subcutis regional blood flow scalar CV (%) : Female	0	Ileum IV Blood Flow (Qvilli %)	Predicted
						Muscle regional blood flow scalar : Female	1	Ileum IV Transit Time (% Total)	15.75
						Muscle regional blood flow scalar CV (%) : Female	0	Ileum IV CYP3A (% Total)	7.94
								Ileum IV S9PPI (% Total)	7.83
						MPMLA - Forearm Inner (volar)		Ileum IV MPPI/CYP (% Total)	7.94
						Skin surface pH : Female	5.2	Ileum IV CPPI (% Total)	7.83
						Skin surface pH CV (%) : Female	8.1	Ileum IV pH High Fat Fed	7.3
						Skin temperature °C : Female	32	Ileum IV CV pH High Fat Fed (%)	6
						Skin temperature CV (%) : Female	0	Ileum IV pH Fed	7.3
						Shape of corneocyte : Male	Cuboid (brick)	Ileum IV CV pH Fed (%)	6
						Shape of corneocyte : Female	Cuboid (brick)	Ileum IV pH Low Fat Fed	7.3
						Number of SC layers : Female	22	Ileum IV CV pH Low Fat Fed (%)	6
						Number of SC layers CV (%) : Female	30.3	Ileum IV pH Fasted	7.3
						Water density gm/cm3 : Female	1	Ileum IV CV pH Fasted (%)	6
						Water density CV (%) : Female	0	Ileum IV Bicarbonate Buffer Concentration Fasted (mM)	30
						SC lipids density gm/cm3 : Female	0.9	Ileum IV Bicarbonate Buffer Concentration CV Fasted (%)	30
						SC lipids density CV (%) : Female	0	Ileum IV Bicarbonate Buffer Concentration Fed (mM)	30
						SC proteins density gm/cm3 : Female	1.37	Ileum IV Bicarbonate Buffer Concentration CV Fed (%)	30
						SC proteins density CV (%) : Female	0	Ileum IV Luminal Fluid Velocity Fasted (m/s)	0.0013
						Intercellular lipid thickness of SC µm : Female	0.091	Ileum IV Luminal Fluid Velocity CV Fasted (%)	56
						Intercellular lipid thickness of SC CV (%) : Female	0	Ileum IV Luminal Fluid Velocity Fed (m/s)	0.0013
						Tortuosity : Female	User Defined	Ileum IV Luminal Fluid Velocity CV Fed (%)	56
						Tortuosity of lipid diffusion pathway of SC : Female	12.7	Ileum IV Endogenous Ion Hydrochloric Mean (mM)	67.4
						Tortuosity of lipid diffusion pathway of SC CV (%) : Female	18	Ileum IV Endogenous Ion Hydrochloric CV (%)	15.1
						Hair follicle diameter µm : Female	77.7	Ileum IV Endogenous Ion Hydrochloric Min (mM)	58
						Hair follicle diameter CV (%) : Female	32	Ileum IV Endogenous Ion Hydrochloric Max (mM)	79
						Hair follicle density N/cm2 : Female	18	Ileum IV Endogenous Ion Sodium Mean (mM)	127.2
						Hair follicle density CV (%) : Female	39	Ileum IV Endogenous Ion Sodium CV (%)	9.2
						Hair follicle depth µm : Female	109.5	Ileum IV Endogenous Ion Sodium Min (mM)	112
						Hair follicle depth CV (%) : Female	0	Ileum IV Endogenous Ion Sodium Max (mM)	138
						Hair shaft diameter µm : Female	18	Ileum IV Endogenous Ion Potassium Mean (mM)	5.9
						Hair shaft diameter CV (%) : Female	34	Ileum IV Endogenous Ion Potassium CV (%)	38.9
						Sebum viscosity centipose : Female	40	Ileum IV Endogenous Ion Potassium Min (mM)	5.3
						Sebum viscosity CV (%) : Female	0	Ileum IV Endogenous Ion Potassium Max (mM)	6.5
						Corneocyte pH [top] : Female	6.8	Ileum IV Endogenous Ion Calcium Mean (mM)	0.5
						Corneocyte pH [top] CV (%) : Female	6.8	Ileum IV Endogenous Ion Calcium CV (%)	60
						Corneocyte thickness [top] µm : Female	0.59	Ileum IV Endogenous Ion Calcium Min (mM)	0.1
						Corneocyte thickness [top] CV (%) : Female	22	Ileum IV Endogenous Ion Calcium Max (mM)	1.3
						Corneocyte width [top] µm : Female	29.6	Ileum IV Endogenous Ion Generic Cation Mean (mM)	1
						Corneocyte width [top] CV (%) : Female	5.9	Ileum IV Endogenous Ion Generic Cation CV (%)	0
						Corneocyte length [top] µm : Female	36.4	Ileum IV Endogenous Ion Generic Cation Min (mM)	0.01
						Corneocyte length [top] CV (%) : Female	5.7	Ileum IV Endogenous Ion Generic Cation Max (mM)	1000
						Hydration level (% water volume) [top] : Female	33.9	Ileum IV Endogenous Ion Generic Anion Mean (mM)	1
						Hydration level (% water volume) [top] CV (%) : Female	9	Ileum IV Endogenous Ion Generic Anion CV (%)	0
						SC lipid viscosity [top] centipose : Female	75	Ileum IV Endogenous Ion Generic Anion Min (mM)	0.01
						SC lipid viscosity [top] CV (%) : Female	0	Ileum IV Endogenous Ion Generic Anion Max (mM)	1000
						Corneocyte pH [upper mid] : Female	6.8	Ileum IV Fluid Viscosity Fasted (cP)	3
						Corneocyte pH [upper mid] CV (%) : Female	6.8	Ileum IV Fluid Viscosity CV Fasted (%)	71
						Corneocyte thickness [upper mid] µm : Female	0.67	Ileum IV Fluid Viscosity Fed (cP)	3
						Corneocyte thickness [upper mid] CV (%) : Female	22	Ileum IV Fluid Viscosity CV Fed (%)	71
						Corneocyte width [upper mid] µm : Female	29.6	Ileum IV CMC fasted (mM)	1
						Corneocyte width [upper mid] CV (%) : Female	5.9	Ileum IV CMC fed (mM)	1
						Corneocyte length [upper mid] µm : Female	36.4	Ileum IV Bile fasted (mM)	1.25
						Corneocyte length [upper mid] CV (%) : Female	5.7	Ileum IV Bile fasted CV (%)	30
						Hydration level (% water volume) [upper mid] : Female	44.6987	Ileum IV Bile fed (mM)	5.96
						Hydration level (% water volume) [upper mid] CV (%) : Female	6	Ileum IV Bile fed CV (%)	65
						SC lipid viscosity [upper mid] centipose : Female	75	Ileum IV Channel Depth Mean (µm)	289.94
						SC lipid viscosity [upper mid] CV (%) : Female	0	Ileum IV Channel Depth CV (%)	49.37
						Corneocyte pH [lower mid] : Female	6.8	Ileum IV Channel Width Mean (µm)	56.19
						Corneocyte pH [lower mid] CV (%) : Female	6.8	Ileum IV Channel Width CV (%)	30
						Corneocyte thickness [lower mid] µm : Female	0.76	Ileum IV Mean Thickness Mean (µm)	127
						Corneocyte thickness [lower mid] CV (%) : Female	22	Ileum IV Mean Thickness CV (%)	30
						Corneocyte width [lower mid] µm : Female	29.6	Ileum IV Fold Expansion Mean	1.04
						Corneocyte width [lower mid] CV (%) : Female	5.9	Ileum IV Fold Expansion CV (%)	12.4
						Corneocyte length [lower mid] µm : Female	36.4	Ileum IV Pore Radius Mean	8.6
						Corneocyte length [lower mid] CV (%) : Female	5.7	Ileum IV Pore Radius CV (%)	0
						Hydration level (% water volume) [lower mid] : Female	55.5388	Ileum IV Unstirred Layer Thickness Mean (µm)	480
						Hydration level (% water volume) [lower mid] CV (%) : Female	5	Ileum IV Unstirred Layer Thickness CV (%)	10
						SC lipid viscosity [lower mid] centipose : Female	75	Ileum IV Unstirred Layer pH	6.5
						SC lipid viscosity [lower mid] CV (%) : Female	0	Ileum IV Unstirred Layer CV (%)	0.5
						Corneocyte pH [bottom] : Female	6.8	Ileum IV ABCB1 (P-gp/MDR1) (Relative values)	1.51
						Corneocyte pH [bottom] CV (%) : Female	6.8	Ileum IV ABCC1 (MRP1) (Relative values)	0.89
						Corneocyte thickness [bottom] µm : Female	0.86	Ileum IV ABCC2 (MRP2) (Relative values)	0.6
						Corneocyte thickness [bottom] CV (%) : Female	22	Ileum IV ABCC3 (MRP3) (Relative values)	1.6
						Corneocyte width [bottom] µm : Female	29.6	Ileum IV ABCC4 (MRP4) (Relative values)	1.2
						Corneocyte width [bottom] CV (%) : Female	5.9	Ileum IV ABCG2 (BCRP) (Relative values)	0.78
						Corneocyte length [bottom] µm : Female	36.4	Ileum IV SLC2A2 (GLUT2) (Relative values)	1
						Corneocyte length [bottom] CV (%) : Female	5.7	Ileum IV SLC10A2 (ASBT/IBAT) (Relative values)	108
						Hydration level (% water volume) [bottom] : Female	66.4	Ileum IV SLC15A1 (PEPT1) (Relative values)	1.24
						Hydration level (% water volume) [bottom] CV (%) : Female	4	Ileum IV SLC16A1 (MCT1) (Relative values)	1.29
						SC lipid viscosity [bottom] centipose : Female	75	Ileum IV SLCO2B1 (OATP2B1) (Relative values)	1.28
						SC lipid viscosity [bottom] CV (%) : Female	0	Ileum IV SLCO4C1 (OATP4C1) (Relative values)	1
						Viable Epidermis thickness µm : Female	41.9655	Ileum IV SLC22A1 (OCT1) (Relative values)	1.3
						Viable Epidermis thickness CV (%) : Female	19	Ileum IV SLC22A3 (OCT3) (Relative values)	1.23
						Dermis thickness µm : Female	1240	Ileum IV SLC22A4 (OCTN1) (Relative values)	0.8
						Dermis thickness CV (%) : Female	20	Ileum IV SLC51A/B (OST-α/β) (Relative values)	0.93
						Subcutis thickness mm : Female	1.91	Ileum IV Apical Influx (Intestine) (Relative values)	1
						Subcutis thickness CV (%) : Female	55.7	Ileum IV Apical Efflux (Intestine) (Relative values)	1
						Muscle thickness mm : Female	23.81	Ileum IV Basolateral Influx (Intestine) (Relative values)	1
						Muscle thickness CV (%) : Female	14.85	Ileum IV Basolateral Efflux (Intestine) (Relative values)	1
						Dermis regional blood flow scalar : Female	0.909226	Colon pH High Fat Fed	6.33
						Dermis regional blood flow scalar CV (%) : Female	0	Colon CV pH High Fat Fed (%)	11.78
						Subcutis regional blood flow scalar : Female	1	Colon pH Fed	6.33
						Subcutis regional blood flow scalar CV (%) : Female	0	Colon CV pH Fed (%)	12
						Muscle regional blood flow scalar : Female	1	Colon pH Low Fat Fed	6.33
						Muscle regional blood flow scalar CV (%) : Female	0	Colon CV pH Low Fat Fed (%)	11.78
								Colon pH Fasted	6.6
						MPMLA - Forearm Outer (dorsal)		Colon CV pH Fasted (%)	13
						Skin surface pH : Female	5.2	Colon Bicarbonate Buffer Concentration Fasted (mM)	90.87
						Skin surface pH CV (%) : Female	8.1	Colon Bicarbonate Buffer Concentration CV Fasted (%)	30
						Skin temperature °C : Female	32	Colon Bicarbonate Buffer Concentration Fed (mM)	44.43
						Skin temperature CV (%) : Female	0	Colon Bicarbonate Buffer Concentration CV Fed (%)	30
						Shape of corneocyte : Male	Cuboid (brick)	Colon Luminal Fluid Velocity Fasted (m/s)	0.0013
						Shape of corneocyte : Female	Cuboid (brick)	Colon Luminal Fluid Velocity CV Fasted (%)	56
						Number of SC layers : Female	22	Colon Luminal Fluid Velocity Fed (m/s)	0.0013
						Number of SC layers CV (%) : Female	30.3	Colon Luminal Fluid Velocity CV Fed (%)	56
						Water density gm/cm3 : Female	1	Colon Endogenous Ion Hydrochloric Mean (mM)	14
						Water density CV (%) : Female	0	Colon Endogenous Ion Hydrochloric CV (%)	13
						SC lipids density gm/cm3 : Female	0.9	Colon Endogenous Ion Hydrochloric Min (mM)	7
						SC lipids density CV (%) : Female	0	Colon Endogenous Ion Hydrochloric Max (mM)	20
						SC proteins density gm/cm3 : Female	1.37	Colon Endogenous Ion Sodium Mean (mM)	30
						SC proteins density CV (%) : Female	0	Colon Endogenous Ion Sodium CV (%)	42
						Intercellular lipid thickness of SC µm : Female	0.091	Colon Endogenous Ion Sodium Min (mM)	6
						Intercellular lipid thickness of SC CV (%) : Female	0	Colon Endogenous Ion Sodium Max (mM)	93
						Tortuosity : Female	User Defined	Colon Endogenous Ion Potassium Mean (mM)	77
						Tortuosity of lipid diffusion pathway of SC : Female	12.7	Colon Endogenous Ion Potassium CV (%)	11
						Tortuosity of lipid diffusion pathway of SC CV (%) : Female	18	Colon Endogenous Ion Potassium Min (mM)	40
						Hair follicle diameter µm : Female	77.7	Colon Endogenous Ion Potassium Max (mM)	108
						Hair follicle diameter CV (%) : Female	32	Colon Endogenous Ion Calcium Mean (mM)	20
						Hair follicle density N/cm2 : Female	18	Colon Endogenous Ion Calcium CV (%)	34
						Hair follicle density CV (%) : Female	39	Colon Endogenous Ion Calcium Min (mM)	7
						Hair follicle depth µm : Female	109.5	Colon Endogenous Ion Calcium Max (mM)	85
						Hair follicle depth CV (%) : Female	0	Colon Endogenous Ion Generic Cation Mean (mM)	1
						Hair shaft diameter µm : Female	18	Colon Endogenous Ion Generic Cation CV (%)	0
						Hair shaft diameter CV (%) : Female	34	Colon Endogenous Ion Generic Cation Min (mM)	0.01
						Sebum viscosity centipose : Female	40	Colon Endogenous Ion Generic Cation Max (mM)	1000
						Sebum viscosity CV (%) : Female	0	Colon Endogenous Ion Generic Anion Mean (mM)	1
						Corneocyte pH [top] : Female	6.8	Colon Endogenous Ion Generic Anion CV (%)	0
						Corneocyte pH [top] CV (%) : Female	6.8	Colon Endogenous Ion Generic Anion Min (mM)	0.01
						Corneocyte thickness [top] µm : Female	0.69	Colon Endogenous Ion Generic Anion Max (mM)	1000
						Corneocyte thickness [top] CV (%) : Female	22	Colon Fluid Viscosity Fasted (cP)	3
						Corneocyte width [top] µm : Female	29.6	Colon Fluid Viscosity CV Fasted (%)	71
						Corneocyte width [top] CV (%) : Female	5.9	Colon Fluid Viscosity Fed (cP)	3
						Corneocyte length [top] µm : Female	36.4	Colon Fluid Viscosity CV Fed (%)	71
						Corneocyte length [top] CV (%) : Female	5.7	Colon CMC fasted (mM)	1
						Hydration level (% water volume) [top] : Female	33.9	Colon CMC fed (mM)	1
						Hydration level (% water volume) [top] CV (%) : Female	9	Colon Bile fasted (mM)	0.12
						SC lipid viscosity [top] centipose : Female	75	Colon Bile fasted CV (%)	104
						SC lipid viscosity [top] CV (%) : Female	0	Colon Bile fed (mM)	0.59
						Corneocyte pH [upper mid] : Female	6.8	Colon Bile fed CV (%)	70
						Corneocyte pH [upper mid] CV (%) : Female	6.8	Colon Fold Expansion Mean	1
						Corneocyte thickness [upper mid] µm : Female	0.79	Colon Fold Expansion CV (%)	0
						Corneocyte thickness [upper mid] CV (%) : Female	22	Colon Pore Radius Mean	8.6
						Corneocyte width [upper mid] µm : Female	29.6	Colon Pore Radius CV (%)	0
						Corneocyte width [upper mid] CV (%) : Female	5.9	Colon Unstirred Layer Thickness Mean (µm)	830
						Corneocyte length [upper mid] µm : Female	36.4	Colon Unstirred Layer Thickness CV (%)	13
						Corneocyte length [upper mid] CV (%) : Female	5.7	Colon Unstirred Layer pH	6.5
						Hydration level (% water volume) [upper mid] : Female	44.6987	Colon Unstirred Layer CV (%)	0.5
						Hydration level (% water volume) [upper mid] CV (%) : Female	6	Colon Crypts Fold Expansion Mean	3.6
						SC lipid viscosity [upper mid] centipose : Female	75	Colon Crypts Fold Expansion CV (%)	30
						SC lipid viscosity [upper mid] CV (%) : Female	0	Colon Crypts Fold Expansion Min	1
						Corneocyte pH [lower mid] : Female	6.8	Colon Crypts Fold Expansion Max	6.84
						Corneocyte pH [lower mid] CV (%) : Female	6.8	Colon ABCB1 (P-gp/MDR1) (Relative values)	0.57
						Corneocyte thickness [lower mid] µm : Female	0.89	Colon ABCC1 (MRP1) (Relative values)	0.93
						Corneocyte thickness [lower mid] CV (%) : Female	22	Colon ABCC2 (MRP2) (Relative values)	0.02
						Corneocyte width [lower mid] µm : Female	29.6	Colon ABCC3 (MRP3) (Relative values)	5.95
						Corneocyte width [lower mid] CV (%) : Female	5.9	Colon ABCC4 (MRP4) (Relative values)	1.76
						Corneocyte length [lower mid] µm : Female	36.4	Colon ABCG2 (BCRP) (Relative values)	0.57
						Corneocyte length [lower mid] CV (%) : Female	5.7	Colon SLC2A2 (GLUT2) (Relative values)	1
						Hydration level (% water volume) [lower mid] : Female	55.5388	Colon SLC10A2 (ASBT/IBAT) (Relative values)	1.1
						Hydration level (% water volume) [lower mid] CV (%) : Female	5	Colon SLC15A1 (PEPT1) (Relative values)	0.03
						SC lipid viscosity [lower mid] centipose : Female	75	Colon SLC16A1 (MCT1) (Relative values)	4.72
						SC lipid viscosity [lower mid] CV (%) : Female	0	Colon SLCO2B1 (OATP2B1) (Relative values)	1.06
						Corneocyte pH [bottom] : Female	6.8	Colon SLCO4C1 (OATP4C1) (Relative values)	1
						Corneocyte pH [bottom] CV (%) : Female	6.8	Colon SLC22A1 (OCT1) (Relative values)	2.77
						Corneocyte thickness [bottom] µm : Female	1	Colon SLC22A3 (OCT3) (Relative values)	1.88
						Corneocyte thickness [bottom] CV (%) : Female	22	Colon SLC22A4 (OCTN1) (Relative values)	0.24
						Corneocyte width [bottom] µm : Female	29.6	Colon SLC51A/B (OST-α/β) (Relative values)	0.71
						Corneocyte width [bottom] CV (%) : Female	5.9	Colon Apical Influx (Intestine) (Relative values)	1
						Corneocyte length [bottom] µm : Female	36.4	Colon Apical Efflux (Intestine) (Relative values)	1
						Corneocyte length [bottom] CV (%) : Female	5.7	Colon Basolateral Influx (Intestine) (Relative values)	1
						Hydration level (% water volume) [bottom] : Female	66.4	Colon Basolateral Efflux (Intestine) (Relative values)	1
						Hydration level (% water volume) [bottom] CV (%) : Female	4	Luminal Fluid Density (mg/mL)	993.32
						SC lipid viscosity [bottom] centipose : Female	75	Abundance : ABCB1 (P-gp/MDR1) ET Mean	1
						SC lipid viscosity [bottom] CV (%) : Female	0	Abundance : ABCB1 (P-gp/MDR1) ET CV (%)	65
						Viable Epidermis thickness µm : Female	53.5684	Abundance : ABCB1 (P-gp/MDR1) PT Mean	0
						Viable Epidermis thickness CV (%) : Female	21	Abundance : ABCB1 (P-gp/MDR1) PT CV (%)	0
						Dermis thickness µm : Female	1240	Abundance : ABCB1 (P-gp/MDR1) IT Mean	0
						Dermis thickness CV (%) : Female	20	Abundance : ABCB1 (P-gp/MDR1) IT CV (%)	0
						Subcutis thickness mm : Female	1.91	Abundance : ABCB1 (P-gp/MDR1) UT Mean	0
						Subcutis thickness CV (%) : Female	55.7	Abundance : ABCB1 (P-gp/MDR1) UT CV (%)	0
						Muscle thickness mm : Female	23.81	Abundance : ABCC1 (MRP1) ET Mean	1
						Muscle thickness CV (%) : Female	14.85	Abundance : ABCC1 (MRP1) ET CV (%)	88
						Dermis regional blood flow scalar : Female	0.5875	Abundance : ABCC1 (MRP1) PT Mean	0
						Dermis regional blood flow scalar CV (%) : Female	0	Abundance : ABCC1 (MRP1) PT CV (%)	0
						Subcutis regional blood flow scalar : Female	1	Abundance : ABCC1 (MRP1) IT Mean	0
						Subcutis regional blood flow scalar CV (%) : Female	0	Abundance : ABCC1 (MRP1) IT CV (%)	0
						Muscle regional blood flow scalar : Female	1	Abundance : ABCC1 (MRP1) UT Mean	0
						Muscle regional blood flow scalar CV (%) : Female	0	Abundance : ABCC1 (MRP1) UT CV (%)	0
								Abundance : ABCC2 (MRP2) ET Mean	1
						MPMLA - Upper Arm		Abundance : ABCC2 (MRP2) ET CV (%)	79
						Skin surface pH : Female	5.5	Abundance : ABCC2 (MRP2) PT Mean	0
						Skin surface pH CV (%) : Female	11.1	Abundance : ABCC2 (MRP2) PT CV (%)	0
						Skin temperature °C : Female	32	Abundance : ABCC2 (MRP2) IT Mean	0
						Skin temperature CV (%) : Female	0	Abundance : ABCC2 (MRP2) IT CV (%)	0
						Shape of corneocyte : Male	Cuboid (brick)	Abundance : ABCC2 (MRP2) UT Mean	0
						Shape of corneocyte : Female	Cuboid (brick)	Abundance : ABCC2 (MRP2) UT CV (%)	0
						Number of SC layers : Female	18	Abundance : ABCC3 (MRP3) ET Mean	1
						Number of SC layers CV (%) : Female	21.6	Abundance : ABCC3 (MRP3) ET CV (%)	64
						Water density gm/cm3 : Female	1	Abundance : ABCC3 (MRP3) PT Mean	0
						Water density CV (%) : Female	0	Abundance : ABCC3 (MRP3) PT CV (%)	0
						SC lipids density gm/cm3 : Female	0.9	Abundance : ABCC3 (MRP3) IT Mean	0
						SC lipids density CV (%) : Female	0	Abundance : ABCC3 (MRP3) IT CV (%)	0
						SC proteins density gm/cm3 : Female	1.37	Abundance : ABCC3 (MRP3) UT Mean	0
						SC proteins density CV (%) : Female	0	Abundance : ABCC3 (MRP3) UT CV (%)	0
						Intercellular lipid thickness of SC µm : Female	0.091	Abundance : ABCC4 (MRP4) ET Mean	1
						Intercellular lipid thickness of SC CV (%) : Female	0	Abundance : ABCC4 (MRP4) ET CV (%)	106
						Tortuosity : Female	User Defined	Abundance : ABCC4 (MRP4) PT Mean	0
						Tortuosity of lipid diffusion pathway of SC : Female	12.7	Abundance : ABCC4 (MRP4) PT CV (%)	0
						Tortuosity of lipid diffusion pathway of SC CV (%) : Female	18	Abundance : ABCC4 (MRP4) IT Mean	0
						Hair follicle diameter µm : Female	88.8	Abundance : ABCC4 (MRP4) IT CV (%)	0
						Hair follicle diameter CV (%) : Female	33	Abundance : ABCC4 (MRP4) UT Mean	0
						Hair follicle density N/cm2 : Female	32	Abundance : ABCC4 (MRP4) UT CV (%)	0
						Hair follicle density CV (%) : Female	28	Abundance : ABCG2 (BCRP) ET Mean	1
						Hair follicle depth µm : Female	256.7	Abundance : ABCG2 (BCRP) ET CV (%)	63
						Hair follicle depth CV (%) : Female	0	Abundance : ABCG2 (BCRP) PT Mean	0.37
						Hair shaft diameter µm : Female	16.8	Abundance : ABCG2 (BCRP) PT CV (%)	63
						Hair shaft diameter CV (%) : Female	37	Abundance : ABCG2 (BCRP) IT Mean	0.67
						Sebum viscosity centipose : Female	40	Abundance : ABCG2 (BCRP) IT CV (%)	63
						Sebum viscosity CV (%) : Female	0	Abundance : ABCG2 (BCRP) UT Mean	0
						Corneocyte pH [top] : Female	6.8	Abundance : ABCG2 (BCRP) UT CV (%)	0
						Corneocyte pH [top] CV (%) : Female	6.8	Abundance : SLC2A2 (GLUT2) ET Mean	1
						Corneocyte thickness [top] µm : Female	0.71	Abundance : SLC2A2 (GLUT2) ET CV (%)	31
						Corneocyte thickness [top] CV (%) : Female	11	Abundance : SLC2A2 (GLUT2) PT Mean	0
						Corneocyte width [top] µm : Female	33.2	Abundance : SLC2A2 (GLUT2) PT CV (%)	0
						Corneocyte width [top] CV (%) : Female	10.4	Abundance : SLC2A2 (GLUT2) IT Mean	0
						Corneocyte length [top] µm : Female	40.4	Abundance : SLC2A2 (GLUT2) IT CV (%)	0
						Corneocyte length [top] CV (%) : Female	6.8	Abundance : SLC2A2 (GLUT2) UT Mean	0
						Hydration level (% water volume) [top] : Female	33.6	Abundance : SLC2A2 (GLUT2) UT CV (%)	0
						Hydration level (% water volume) [top] CV (%) : Female	11	Abundance : SLC10A2 (ASBT/IBAT) ET Mean	1
						SC lipid viscosity [top] centipose : Female	75	Abundance : SLC10A2 (ASBT/IBAT) ET CV (%)	43
						SC lipid viscosity [top] CV (%) : Female	0	Abundance : SLC10A2 (ASBT/IBAT) PT Mean	0
						Corneocyte pH [upper mid] : Female	6.8	Abundance : SLC10A2 (ASBT/IBAT) PT CV (%)	0
						Corneocyte pH [upper mid] CV (%) : Female	6.8	Abundance : SLC10A2 (ASBT/IBAT) IT Mean	0
						Corneocyte thickness [upper mid] µm : Female	0.81	Abundance : SLC10A2 (ASBT/IBAT) IT CV (%)	0
						Corneocyte thickness [upper mid] CV (%) : Female	11	Abundance : SLC10A2 (ASBT/IBAT) UT Mean	0
						Corneocyte width [upper mid] µm : Female	33.2	Abundance : SLC10A2 (ASBT/IBAT) UT CV (%)	0
						Corneocyte width [upper mid] CV (%) : Female	10.4	Abundance : SLC15A1 (PEPT1) ET Mean	1
						Corneocyte length [upper mid] µm : Female	40.4	Abundance : SLC15A1 (PEPT1) ET CV (%)	41
						Corneocyte length [upper mid] CV (%) : Female	6.8	Abundance : SLC15A1 (PEPT1) PT Mean	0
						Hydration level (% water volume) [upper mid] : Female	44.858	Abundance : SLC15A1 (PEPT1) PT CV (%)	0
						Hydration level (% water volume) [upper mid] CV (%) : Female	7	Abundance : SLC15A1 (PEPT1) IT Mean	0
						SC lipid viscosity [upper mid] centipose : Female	75	Abundance : SLC15A1 (PEPT1) IT CV (%)	0
						SC lipid viscosity [upper mid] CV (%) : Female	0	Abundance : SLC15A1 (PEPT1) UT Mean	0
						Corneocyte pH [lower mid] : Female	6.8	Abundance : SLC15A1 (PEPT1) UT CV (%)	0
						Corneocyte pH [lower mid] CV (%) : Female	6.8	Abundance : SLC16A1 (MCT1) ET Mean	1
						Corneocyte thickness [lower mid] µm : Female	0.93	Abundance : SLC16A1 (MCT1) ET CV (%)	75
						Corneocyte thickness [lower mid] CV (%) : Female	11	Abundance : SLC16A1 (MCT1) PT Mean	0
						Corneocyte width [lower mid] µm : Female	33.2	Abundance : SLC16A1 (MCT1) PT CV (%)	0
						Corneocyte width [lower mid] CV (%) : Female	10.4	Abundance : SLC16A1 (MCT1) IT Mean	0
						Corneocyte length [lower mid] µm : Female	40.4	Abundance : SLC16A1 (MCT1) IT CV (%)	0
						Corneocyte length [lower mid] CV (%) : Female	6.8	Abundance : SLC16A1 (MCT1) UT Mean	0
						Hydration level (% water volume) [lower mid] : Female	56.0703	Abundance : SLC16A1 (MCT1) UT CV (%)	0
						Hydration level (% water volume) [lower mid] CV (%) : Female	5	Abundance : SLCO2B1 (OATP2B1) ET Mean	1
						SC lipid viscosity [lower mid] centipose : Female	75	Abundance : SLCO2B1 (OATP2B1) ET CV (%)	74
						SC lipid viscosity [lower mid] CV (%) : Female	0	Abundance : SLCO2B1 (OATP2B1) PT Mean	0
						Corneocyte pH [bottom] : Female	6.8	Abundance : SLCO2B1 (OATP2B1) PT CV (%)	0
						Corneocyte pH [bottom] CV (%) : Female	6.8	Abundance : SLCO2B1 (OATP2B1) IT Mean	0
						Corneocyte thickness [bottom] µm : Female	1.04	Abundance : SLCO2B1 (OATP2B1) IT CV (%)	0
						Corneocyte thickness [bottom] CV (%) : Female	11	Abundance : SLCO2B1 (OATP2B1) UT Mean	0
						Corneocyte width [bottom] µm : Female	33.2	Abundance : SLCO2B1 (OATP2B1) UT CV (%)	0
						Corneocyte width [bottom] CV (%) : Female	10.4	Abundance : SLCO4C1 (OATP4C1) ET Mean	1
						Corneocyte length [bottom] µm : Female	40.4	Abundance : SLCO4C1 (OATP4C1) ET CV (%)	60
						Corneocyte length [bottom] CV (%) : Female	6.8	Abundance : SLCO4C1 (OATP4C1) PT Mean	0
						Hydration level (% water volume) [bottom] : Female	67.3	Abundance : SLCO4C1 (OATP4C1) PT CV (%)	0
						Hydration level (% water volume) [bottom] CV (%) : Female	4	Abundance : SLCO4C1 (OATP4C1) IT Mean	0
						SC lipid viscosity [bottom] centipose : Female	75	Abundance : SLCO4C1 (OATP4C1) IT CV (%)	0
						SC lipid viscosity [bottom] CV (%) : Female	0	Abundance : SLCO4C1 (OATP4C1) UT Mean	0
						Viable Epidermis thickness µm : Female	51.8	Abundance : SLCO4C1 (OATP4C1) UT CV (%)	0
						Viable Epidermis thickness CV (%) : Female	15	Abundance : SLC22A1 (OCT1) ET Mean	1
						Dermis thickness µm : Female	1540	Abundance : SLC22A1 (OCT1) ET CV (%)	49
						Dermis thickness CV (%) : Female	29	Abundance : SLC22A1 (OCT1) PT Mean	0.01
						Subcutis thickness mm : Female	9.64	Abundance : SLC22A1 (OCT1) PT CV (%)	49
						Subcutis thickness CV (%) : Female	56.2	Abundance : SLC22A1 (OCT1) IT Mean	0.62
						Muscle thickness mm : Female	22.79	Abundance : SLC22A1 (OCT1) IT CV (%)	49
						Muscle thickness CV (%) : Female	28.92	Abundance : SLC22A1 (OCT1) UT Mean	1.14
						Dermis regional blood flow scalar : Female	1.2869	Abundance : SLC22A1 (OCT1) UT CV (%)	49
						Dermis regional blood flow scalar CV (%) : Female	0	Abundance : SLC22A3 (OCT3) ET Mean	1
						Subcutis regional blood flow scalar : Female	1	Abundance : SLC22A3 (OCT3) ET CV (%)	74
						Subcutis regional blood flow scalar CV (%) : Female	0	Abundance : SLC22A3 (OCT3) PT Mean	0
						Muscle regional blood flow scalar : Female	1	Abundance : SLC22A3 (OCT3) PT CV (%)	0
						Muscle regional blood flow scalar CV (%) : Female	0	Abundance : SLC22A3 (OCT3) IT Mean	0
								Abundance : SLC22A3 (OCT3) IT CV (%)	0
						MPMLA - Face (cheek)		Abundance : SLC22A3 (OCT3) UT Mean	0
						Skin surface pH : Female	5.3	Abundance : SLC22A3 (OCT3) UT CV (%)	0
						Skin surface pH CV (%) : Female	7.4	Abundance : SLC22A4 (OCTN1) ET Mean	1
						Skin temperature °C : Female	32	Abundance : SLC22A4 (OCTN1) ET CV (%)	106
						Skin temperature CV (%) : Female	0	Abundance : SLC22A4 (OCTN1) PT Mean	0
						Shape of corneocyte : Male	Cuboid (brick)	Abundance : SLC22A4 (OCTN1) PT CV (%)	0
						Shape of corneocyte : Female	Cuboid (brick)	Abundance : SLC22A4 (OCTN1) IT Mean	0
						Number of SC layers : Female	13	Abundance : SLC22A4 (OCTN1) IT CV (%)	0
						Number of SC layers CV (%) : Female	22.6	Abundance : SLC22A4 (OCTN1) UT Mean	0
						Water density gm/cm3 : Female	1	Abundance : SLC22A4 (OCTN1) UT CV (%)	0
						Water density CV (%) : Female	0	Abundance : SLC51A/B (OST-α/β) ET Mean	1
						SC lipids density gm/cm3 : Female	0.9	Abundance : SLC51A/B (OST-α/β) ET CV (%)	99
						SC lipids density CV (%) : Female	0	Abundance : SLC51A/B (OST-α/β) PT Mean	0
						SC proteins density gm/cm3 : Female	1.37	Abundance : SLC51A/B (OST-α/β) PT CV (%)	0
						SC proteins density CV (%) : Female	0	Abundance : SLC51A/B (OST-α/β) IT Mean	0
						Intercellular lipid thickness of SC µm : Female	0.091	Abundance : SLC51A/B (OST-α/β) IT CV (%)	0
						Intercellular lipid thickness of SC CV (%) : Female	0	Abundance : SLC51A/B (OST-α/β) UT Mean	0
						Tortuosity : Female	User Defined	Abundance : SLC51A/B (OST-α/β) UT CV (%)	0
						Tortuosity of lipid diffusion pathway of SC : Female	12.7	Abundance : Apical Influx (Intestine) ET Mean	1
						Tortuosity of lipid diffusion pathway of SC CV (%) : Female	18	Abundance : Apical Influx (Intestine) ET CV (%)	0
						Hair follicle diameter µm : Female	65.4	Abundance : Apical Influx (Intestine) PT Mean	0
						Hair follicle diameter CV (%) : Female	83	Abundance : Apical Influx (Intestine) PT CV (%)	0
						Hair follicle density N/cm2 : Female	292	Abundance : Apical Influx (Intestine) IT Mean	0
						Hair follicle density CV (%) : Female	16	Abundance : Apical Influx (Intestine) IT CV (%)	0
						Hair follicle depth µm : Female	204.8	Abundance : Apical Influx (Intestine) UT Mean	0
						Hair follicle depth CV (%) : Female	0	Abundance : Apical Influx (Intestine) UT CV (%)	0
						Hair shaft diameter µm : Female	15.9	Abundance : Apical Efflux (Intestine) ET Mean	1
						Hair shaft diameter CV (%) : Female	57	Abundance : Apical Efflux (Intestine) ET CV (%)	0
						Sebum viscosity centipose : Female	40	Abundance : Apical Efflux (Intestine) PT Mean	0
						Sebum viscosity CV (%) : Female	0	Abundance : Apical Efflux (Intestine) PT CV (%)	0
						Corneocyte pH [top] : Female	6.8	Abundance : Apical Efflux (Intestine) IT Mean	0
						Corneocyte pH [top] CV (%) : Female	6.8	Abundance : Apical Efflux (Intestine) IT CV (%)	0
						Corneocyte thickness [top] µm : Female	0.47	Abundance : Apical Efflux (Intestine) UT Mean	0
						Corneocyte thickness [top] CV (%) : Female	4	Abundance : Apical Efflux (Intestine) UT CV (%)	0
						Corneocyte width [top] µm : Female	27.7	Abundance : Basolateral Influx (Intestine) ET Mean	1
						Corneocyte width [top] CV (%) : Female	9.2	Abundance : Basolateral Influx (Intestine) ET CV (%)	0
						Corneocyte length [top] µm : Female	34.2	Abundance : Basolateral Influx (Intestine) PT Mean	0
						Corneocyte length [top] CV (%) : Female	4.1	Abundance : Basolateral Influx (Intestine) PT CV (%)	0
						Hydration level (% water volume) [top] : Female	35.5	Abundance : Basolateral Influx (Intestine) IT Mean	0
						Hydration level (% water volume) [top] CV (%) : Female	17	Abundance : Basolateral Influx (Intestine) IT CV (%)	0
						SC lipid viscosity [top] centipose : Female	75	Abundance : Basolateral Influx (Intestine) UT Mean	0
						SC lipid viscosity [top] CV (%) : Female	0	Abundance : Basolateral Influx (Intestine) UT CV (%)	0
						Corneocyte pH [upper mid] : Female	6.8	Abundance : Basolateral Efflux (Intestine) ET Mean	1
						Corneocyte pH [upper mid] CV (%) : Female	6.8	Abundance : Basolateral Efflux (Intestine) ET CV (%)	0
						Corneocyte thickness [upper mid] µm : Female	0.53	Abundance : Basolateral Efflux (Intestine) PT Mean	0
						Corneocyte thickness [upper mid] CV (%) : Female	4	Abundance : Basolateral Efflux (Intestine) PT CV (%)	0
						Corneocyte width [upper mid] µm : Female	27.7	Abundance : Basolateral Efflux (Intestine) IT Mean	0
						Corneocyte width [upper mid] CV (%) : Female	9.2	Abundance : Basolateral Efflux (Intestine) IT CV (%)	0
						Corneocyte length [upper mid] µm : Female	34.2	Abundance : Basolateral Efflux (Intestine) UT Mean	0
						Corneocyte length [upper mid] CV (%) : Female	4.1	Abundance : Basolateral Efflux (Intestine) UT CV (%)	0
						Hydration level (% water volume) [upper mid] : Female	46.1	Turnover rate constant (1/h) : ABCB1 (P-gp/MDR1) Mean	0.054
						Hydration level (% water volume) [upper mid] CV (%) : Female	11	Turnover rate constant (1/h) : ABCB1 (P-gp/MDR1) CV (%)	28
						SC lipid viscosity [upper mid] centipose : Female	75	Turnover rate constant (1/h) : ABCC1 (MRP1) Mean	1e-06
						SC lipid viscosity [upper mid] CV (%) : Female	0	Turnover rate constant (1/h) : ABCC1 (MRP1) CV (%)	30
						Corneocyte pH [lower mid] : Female	6.8	Turnover rate constant (1/h) : ABCC2 (MRP2) Mean	1e-06
						Corneocyte pH [lower mid] CV (%) : Female	6.8	Turnover rate constant (1/h) : ABCC2 (MRP2) CV (%)	30
						Corneocyte thickness [lower mid] µm : Female	0.6	Turnover rate constant (1/h) : ABCC3 (MRP3) Mean	1e-06
						Corneocyte thickness [lower mid] CV (%) : Female	4	Turnover rate constant (1/h) : ABCC3 (MRP3) CV (%)	30
						Corneocyte width [lower mid] µm : Female	27.7	Turnover rate constant (1/h) : ABCC4 (MRP4) Mean	1e-06
						Corneocyte width [lower mid] CV (%) : Female	9.2	Turnover rate constant (1/h) : ABCC4 (MRP4) CV (%)	30
						Corneocyte length [lower mid] µm : Female	34.2	Turnover rate constant (1/h) : ABCG2 (BCRP) Mean	1e-06
						Corneocyte length [lower mid] CV (%) : Female	4.1	Turnover rate constant (1/h) : ABCG2 (BCRP) CV (%)	30
						Hydration level (% water volume) [lower mid] : Female	56.75	Turnover rate constant (1/h) : SLC2A2 (GLUT2) Mean	1e-06
						Hydration level (% water volume) [lower mid] CV (%) : Female	7	Turnover rate constant (1/h) : SLC2A2 (GLUT2) CV (%)	30
						SC lipid viscosity [lower mid] centipose : Female	75	Turnover rate constant (1/h) : SLC10A2 (ASBT/IBAT) Mean	1e-06
						SC lipid viscosity [lower mid] CV (%) : Female	0	Turnover rate constant (1/h) : SLC10A2 (ASBT/IBAT) CV (%)	30
						Corneocyte pH [bottom] : Female	6.8	Turnover rate constant (1/h) : SLC15A1 (PEPT1) Mean	1e-06
						Corneocyte pH [bottom] CV (%) : Female	6.8	Turnover rate constant (1/h) : SLC15A1 (PEPT1) CV (%)	30
						Corneocyte thickness [bottom] µm : Female	0.68	Turnover rate constant (1/h) : SLC16A1 (MCT1) Mean	1e-06
						Corneocyte thickness [bottom] CV (%) : Female	4	Turnover rate constant (1/h) : SLC16A1 (MCT1) CV (%)	30
						Corneocyte width [bottom] µm : Female	27.7	Turnover rate constant (1/h) : SLCO2B1 (OATP2B1) Mean	1e-06
						Corneocyte width [bottom] CV (%) : Female	9.2	Turnover rate constant (1/h) : SLCO2B1 (OATP2B1) CV (%)	30
						Corneocyte length [bottom] µm : Female	34.2	Turnover rate constant (1/h) : SLCO4C1 (OATP4C1) Mean	1e-06
						Corneocyte length [bottom] CV (%) : Female	4.1	Turnover rate constant (1/h) : SLCO4C1 (OATP4C1) CV (%)	30
						Hydration level (% water volume) [bottom] : Female	67.4	Turnover rate constant (1/h) : SLC22A1 (OCT1) Mean	1e-06
						Hydration level (% water volume) [bottom] CV (%) : Female	4	Turnover rate constant (1/h) : SLC22A1 (OCT1) CV (%)	30
						SC lipid viscosity [bottom] centipose : Female	75	Turnover rate constant (1/h) : SLC22A3 (OCT3) Mean	1e-06
						SC lipid viscosity [bottom] CV (%) : Female	0	Turnover rate constant (1/h) : SLC22A3 (OCT3) CV (%)	30
						Viable Epidermis thickness µm : Female	46.8667	Turnover rate constant (1/h) : SLC22A4 (OCTN1) Mean	1e-06
						Viable Epidermis thickness CV (%) : Female	24	Turnover rate constant (1/h) : SLC22A4 (OCTN1) CV (%)	30
						Dermis thickness µm : Female	1580	Turnover rate constant (1/h) : SLC51A/B (OST-α/β) Mean	1e-06
						Dermis thickness CV (%) : Female	20	Turnover rate constant (1/h) : SLC51A/B (OST-α/β) CV (%)	30
						Subcutis thickness mm : Female	1.91	Turnover rate constant (1/h) : Apical Influx Mean	1e-06
						Subcutis thickness CV (%) : Female	55.7	Turnover rate constant (1/h) : Apical Influx CV (%)	30
						Muscle thickness mm : Female	12.6	Turnover rate constant (1/h) : Apical Efflux Mean	1e-06
						Muscle thickness CV (%) : Female	9.9	Turnover rate constant (1/h) : Apical Efflux CV (%)	30
						Dermis regional blood flow scalar : Female	2.12619	Turnover rate constant (1/h) : Basolateral Influx (Intestine) Mean	1e-06
						Dermis regional blood flow scalar CV (%) : Female	0	Turnover rate constant (1/h) : Basolateral Influx (Intestine) CV (%)	30
						Subcutis regional blood flow scalar : Female	1	Turnover rate constant (1/h) : Basolateral Efflux (Intestine) Mean	1e-06
						Subcutis regional blood flow scalar CV (%) : Female	0	Turnover rate constant (1/h) : Basolateral Efflux (Intestine) CV (%)	30
						Muscle regional blood flow scalar : Female	1	Fasted Mean gastric emptying time (h)	0.4
						Muscle regional blood flow scalar CV (%) : Female	0	Fasted CV gastric emptying time (%)	38
								Fed Mean gastric emptying time (h)	1
						MPMLA - Lower Leg		Fed CV gastric emptying time (%)	38
						Skin surface pH : Female	5.5	Weibull Dist of transit time - alpha	2.92
						Skin surface pH CV (%) : Female	11	Weibull Dist of transit time - beta	4.04
						Skin temperature °C : Female	32	Mean colon transit time (h)	24
						Skin temperature CV (%) : Female	0	CV colon transit time (%)	30
						Shape of corneocyte : Male	Cuboid (brick)	Initial volume of stomach fluid (mL) - Fed	1000
						Shape of corneocyte : Female	Cuboid (brick)	Initial volume of stomach fluid CV (%) - Fed	30
						Number of SC layers : Female	22	Initial volume of stomach fluid (mL) - Fasted	50
						Number of SC layers CV (%) : Female	9.1	Initial volume of stomach fluid CV (%) - Fasted	30
						Water density gm/cm3 : Female	1	Total Jejenum I to Ileum IV basal fluid volume (mL) - Fasted	105
						Water density CV (%) : Female	0	Total Jejenum I to Ileum IV basal fluid volume CV (%) - Fasted	30
						SC lipids density gm/cm3 : Female	0.9	Total Jejenum I to Ileum IV basal fluid volume (mL) - Fed	105
						SC lipids density CV (%) : Female	0	Total Jejenum I to Ileum IV basal fluid volume CV (%) - Fed	30
						SC proteins density gm/cm3 : Female	1.37	Colon basal fluid volume (mL) - Fasted	13
						SC proteins density CV (%) : Female	0	Colon basal fluid volume CV (%) - Fasted	0
						Intercellular lipid thickness of SC µm : Female	0.091	Colon basal fluid volume (mL) - Fed	13
						Intercellular lipid thickness of SC CV (%) : Female	0	Colon basal fluid volume CV (%) - Fed	0
						Tortuosity : Female	User Defined	Mean SITT (h)	3.32
						Tortuosity of lipid diffusion pathway of SC : Female	12.7	Ionic Product (Kw) (10-14 mol2/dm6)	2.4
						Tortuosity of lipid diffusion pathway of SC CV (%) : Female	18	Aqueous Diffusion Coefficients H+ (10-4 cm2/min)	6.94
						Hair follicle diameter µm : Female	168.4	Aqueous Diffusion Coefficients OH- (10-4 cm2/min)	7.2
						Hair follicle diameter CV (%) : Female	26	Water Concentration (mM)	55560
						Hair follicle density N/cm2 : Female	14	Bicarbonate pKa Type	Effective
						Hair follicle density CV (%) : Female	50	Bicarbonate pKa 1	4.2
						Hair follicle depth µm : Female	613.5	Bicarbonate pKa 2	9.79
						Hair follicle depth CV (%) : Female	0	Aqueous Diffusion Coefficients 37oC (10-4 cm2/min) H2CO3	17.72
						Hair shaft diameter µm : Female	42.1	Aqueous Diffusion Coefficients 37oC (10-4 cm2/min) HCO3-	9.85
						Hair shaft diameter CV (%) : Female	29	Aqueous Diffusion Coefficients 37oC (10-4 cm2/min) CO32-	6.98
						Sebum viscosity centipose : Female	40	Advanced Fluid Volume Dynamics Model	No
						Sebum viscosity CV (%) : Female	0	User Defined Intestinal Fluid Volumes?	No
						Corneocyte pH [top] : Female	6.8	Fasted stomach Total Content mean (g)	50
						Corneocyte pH [top] CV (%) : Female	6.8	Fasted stomach Total Content CV (%)	30
						Corneocyte thickness [top] µm : Female	0.87	Fed stomach Total Content mean (g)	1000
						Corneocyte thickness [top] CV (%) : Female	9	Fed stomach Total Content CV (%)	30
						Corneocyte width [top] µm : Female	29.6	Fasted duodenum Total Content mean (g)	34
						Corneocyte width [top] CV (%) : Female	5.9	Fasted duodenum Total Content CV (%)	30
						Corneocyte length [top] µm : Female	36.4	Fed duodenum Total Content mean (g)	34
						Corneocyte length [top] CV (%) : Female	5.7	Fed duodenum Total Content CV (%)	30
						Hydration level (% water volume) [top] : Female	33.9	Fasted jejunum I Total Content mean (g)	23
						Hydration level (% water volume) [top] CV (%) : Female	9	Fasted jejunum I Total Content CV (%)	30
						SC lipid viscosity [top] centipose : Female	75	Fed jejunum I Total Content mean (g)	23
						SC lipid viscosity [top] CV (%) : Female	0	Fed jejunum I Total Content CV (%)	30
						Corneocyte pH [upper mid] : Female	6.8	Fasted jejunum II Total Content mean (g)	23
						Corneocyte pH [upper mid] CV (%) : Female	6.8	Fasted jejunum II Total Content CV (%)	30
						Corneocyte thickness [upper mid] µm : Female	0.99	Fed jejunum II Total Content mean (g)	23
						Corneocyte thickness [upper mid] CV (%) : Female	9	Fed jejunum II Total Content CV (%)	30
						Corneocyte width [upper mid] µm : Female	29.6	Fasted ileum I Total Content mean (g)	14
						Corneocyte width [upper mid] CV (%) : Female	5.9	Fasted ileum I Total Content CV (%)	30
						Corneocyte length [upper mid] µm : Female	36.4	Fed ileum I Total Content mean (g)	14
						Corneocyte length [upper mid] CV (%) : Female	5.7	Fed ileum I Total Content CV (%)	30
						Hydration level (% water volume) [upper mid] : Female	44.6987	Fasted ileum II Total Content mean (g)	14
						Hydration level (% water volume) [upper mid] CV (%) : Female	6	Fasted ileum II Total Content CV (%)	30
						SC lipid viscosity [upper mid] centipose : Female	75	Fed ileum II Total Content mean (g)	14
						SC lipid viscosity [upper mid] CV (%) : Female	0	Fed ileum II Total Content CV (%)	30
						Corneocyte pH [lower mid] : Female	6.8	Fasted ileum III Total Content mean (g)	14
						Corneocyte pH [lower mid] CV (%) : Female	6.8	Fasted ileum III Total Content CV (%)	30
						Corneocyte thickness [lower mid] µm : Female	1.13	Fed ileum III Total Content mean (g)	14
						Corneocyte thickness [lower mid] CV (%) : Female	9	Fed ileum III Total Content CV (%)	30
						Corneocyte width [lower mid] µm : Female	29.6	Fasted ileum IV Total Content mean (g)	14
						Corneocyte width [lower mid] CV (%) : Female	5.9	Fasted ileum IV Total Content CV (%)	30
						Corneocyte length [lower mid] µm : Female	36.4	Fed ileum IV Total Content mean (g)	14
						Corneocyte length [lower mid] CV (%) : Female	5.7	Fed ileum IV Total Content CV (%)	30
						Hydration level (% water volume) [lower mid] : Female	55.5388	Fasted colon Total Content mean (g)	133.29
						Hydration level (% water volume) [lower mid] CV (%) : Female	5	Fasted colon Total Content CV (%)	62.2
						SC lipid viscosity [lower mid] centipose : Female	75	Fed colon Total Content mean (g)	133.29
						SC lipid viscosity [lower mid] CV (%) : Female	0	Fed colon Total Content CV (%)	62.2
						Corneocyte pH [bottom] : Female	6.8
						Corneocyte pH [bottom] CV (%) : Female	6.8
						Corneocyte thickness [bottom] µm : Female	1.27
						Corneocyte thickness [bottom] CV (%) : Female	9
						Corneocyte width [bottom] µm : Female	29.6
						Corneocyte width [bottom] CV (%) : Female	5.9
						Corneocyte length [bottom] µm : Female	36.4
						Corneocyte length [bottom] CV (%) : Female	5.7
						Hydration level (% water volume) [bottom] : Female	66.4
						Hydration level (% water volume) [bottom] CV (%) : Female	4
						SC lipid viscosity [bottom] centipose : Female	75
						SC lipid viscosity [bottom] CV (%) : Female	0
						Viable Epidermis thickness µm : Female	57.36
						Viable Epidermis thickness CV (%) : Female	8
						Dermis thickness µm : Female	1240
						Dermis thickness CV (%) : Female	20
						Subcutis thickness mm : Female	17.07
						Subcutis thickness CV (%) : Female	37.1
						Muscle thickness mm : Female	18.84
						Muscle thickness CV (%) : Female	18.63
						Dermis regional blood flow scalar : Female	0.839286
						Dermis regional blood flow scalar CV (%) : Female	0
						Subcutis regional blood flow scalar : Female	1
						Subcutis regional blood flow scalar CV (%) : Female	0
						Muscle regional blood flow scalar : Female	1
						Muscle regional blood flow scalar CV (%) : Female	0
						MPMLA - Thigh
						Skin surface pH : Female	5.5
						Skin surface pH CV (%) : Female	11
						Skin temperature °C : Female	32
						Skin temperature CV (%) : Female	0
						Shape of corneocyte : Male	Cuboid (brick)
						Shape of corneocyte : Female	Cuboid (brick)
						Number of SC layers : Female	21
						Number of SC layers CV (%) : Female	13
						Water density gm/cm3 : Female	1
						Water density CV (%) : Female	0
						SC lipids density gm/cm3 : Female	0.9
						SC lipids density CV (%) : Female	0
						SC proteins density gm/cm3 : Female	1.37
						SC proteins density CV (%) : Female	0
						Intercellular lipid thickness of SC µm : Female	0.091
						Intercellular lipid thickness of SC CV (%) : Female	0
						Tortuosity : Female	User Defined
						Tortuosity of lipid diffusion pathway of SC : Female	12.7
						Tortuosity of lipid diffusion pathway of SC CV (%) : Female	18
						Hair follicle diameter µm : Female	131.5
						Hair follicle diameter CV (%) : Female	31
						Hair follicle density N/cm2 : Female	17
						Hair follicle density CV (%) : Female	24
						Hair follicle depth µm : Female	315.1
						Hair follicle depth CV (%) : Female	0
						Hair shaft diameter µm : Female	29.2
						Hair shaft diameter CV (%) : Female	41
						Sebum viscosity centipose : Female	40
						Sebum viscosity CV (%) : Female	0
						Corneocyte pH [top] : Female	6.8
						Corneocyte pH [top] CV (%) : Female	6.8
						Corneocyte thickness [top] µm : Female	0.87
						Corneocyte thickness [top] CV (%) : Female	26
						Corneocyte width [top] µm : Female	34
						Corneocyte width [top] CV (%) : Female	15.1
						Corneocyte length [top] µm : Female	40.7
						Corneocyte length [top] CV (%) : Female	14.6
						Hydration level (% water volume) [top] : Female	33.9
						Hydration level (% water volume) [top] CV (%) : Female	9
						SC lipid viscosity [top] centipose : Female	75
						SC lipid viscosity [top] CV (%) : Female	0
						Corneocyte pH [upper mid] : Female	6.8
						Corneocyte pH [upper mid] CV (%) : Female	6.8
						Corneocyte thickness [upper mid] µm : Female	0.75
						Corneocyte thickness [upper mid] CV (%) : Female	26
						Corneocyte width [upper mid] µm : Female	34
						Corneocyte width [upper mid] CV (%) : Female	15.1
						Corneocyte length [upper mid] µm : Female	40.7
						Corneocyte length [upper mid] CV (%) : Female	14.6
						Hydration level (% water volume) [upper mid] : Female	44.6987
						Hydration level (% water volume) [upper mid] CV (%) : Female	6
						SC lipid viscosity [upper mid] centipose : Female	75
						SC lipid viscosity [upper mid] CV (%) : Female	0
						Corneocyte pH [lower mid] : Female	6.8
						Corneocyte pH [lower mid] CV (%) : Female	6.8
						Corneocyte thickness [lower mid] µm : Female	0.85
						Corneocyte thickness [lower mid] CV (%) : Female	26
						Corneocyte width [lower mid] µm : Female	34
						Corneocyte width [lower mid] CV (%) : Female	15.1
						Corneocyte length [lower mid] µm : Female	40.7
						Corneocyte length [lower mid] CV (%) : Female	14.6
						Hydration level (% water volume) [lower mid] : Female	55.5388
						Hydration level (% water volume) [lower mid] CV (%) : Female	5
						SC lipid viscosity [lower mid] centipose : Female	75
						SC lipid viscosity [lower mid] CV (%) : Female	0
						Corneocyte pH [bottom] : Female	6.8
						Corneocyte pH [bottom] CV (%) : Female	6.8
						Corneocyte thickness [bottom] µm : Female	0.96
						Corneocyte thickness [bottom] CV (%) : Female	26
						Corneocyte width [bottom] µm : Female	34
						Corneocyte width [bottom] CV (%) : Female	15.1
						Corneocyte length [bottom] µm : Female	40.7
						Corneocyte length [bottom] CV (%) : Female	14.6
						Hydration level (% water volume) [bottom] : Female	66.4
						Hydration level (% water volume) [bottom] CV (%) : Female	4
						SC lipid viscosity [bottom] centipose : Female	75
						SC lipid viscosity [bottom] CV (%) : Female	0
						Viable Epidermis thickness µm : Female	40
						Viable Epidermis thickness CV (%) : Female	19
						Dermis thickness µm : Female	1240
						Dermis thickness CV (%) : Female	20
						Subcutis thickness mm : Female	17.07
						Subcutis thickness CV (%) : Female	37.1
						Muscle thickness mm : Female	26.32
						Muscle thickness CV (%) : Female	42.45
						Dermis regional blood flow scalar : Female	0.839286
						Dermis regional blood flow scalar CV (%) : Female	0
						Subcutis regional blood flow scalar : Female	1
						Subcutis regional blood flow scalar CV (%) : Female	0
						Muscle regional blood flow scalar : Female	1
						Muscle regional blood flow scalar CV (%) : Female	0
						MPMLA - Back
						Skin surface pH : Female	5.2
						Skin surface pH CV (%) : Female	8.4
						Skin temperature °C : Female	32
						Skin temperature CV (%) : Female	0
						Shape of corneocyte : Male	Cuboid (brick)
						Shape of corneocyte : Female	Cuboid (brick)
						Number of SC layers : Female	18
						Number of SC layers CV (%) : Female	22.7
						Water density gm/cm3 : Female	1
						Water density CV (%) : Female	0
						SC lipids density gm/cm3 : Female	0.9
						SC lipids density CV (%) : Female	0
						SC proteins density gm/cm3 : Female	1.37
						SC proteins density CV (%) : Female	0
						Intercellular lipid thickness of SC µm : Female	0.091
						Intercellular lipid thickness of SC CV (%) : Female	0
						Tortuosity : Female	User Defined
						Tortuosity of lipid diffusion pathway of SC : Female	12.7
						Tortuosity of lipid diffusion pathway of SC CV (%) : Female	18
						Hair follicle diameter µm : Female	105.3
						Hair follicle diameter CV (%) : Female	60
						Hair follicle density N/cm2 : Female	29
						Hair follicle density CV (%) : Female	31
						Hair follicle depth µm : Female	446.5
						Hair follicle depth CV (%) : Female	0
						Hair shaft diameter µm : Female	18.2
						Hair shaft diameter CV (%) : Female	37
						Sebum viscosity centipose : Female	40
						Sebum viscosity CV (%) : Female	0
						Corneocyte pH [top] : Female	6.8
						Corneocyte pH [top] CV (%) : Female	6.8
						Corneocyte thickness [top] µm : Female	0.59
						Corneocyte thickness [top] CV (%) : Female	30
						Corneocyte width [top] µm : Female	29.6
						Corneocyte width [top] CV (%) : Female	5.9
						Corneocyte length [top] µm : Female	36.4
						Corneocyte length [top] CV (%) : Female	5.7
						Hydration level (% water volume) [top] : Female	33.9
						Hydration level (% water volume) [top] CV (%) : Female	9
						SC lipid viscosity [top] centipose : Female	75
						SC lipid viscosity [top] CV (%) : Female	0
						Corneocyte pH [upper mid] : Female	6.8
						Corneocyte pH [upper mid] CV (%) : Female	6.8
						Corneocyte thickness [upper mid] µm : Female	0.67
						Corneocyte thickness [upper mid] CV (%) : Female	30
						Corneocyte width [upper mid] µm : Female	29.6
						Corneocyte width [upper mid] CV (%) : Female	5.9
						Corneocyte length [upper mid] µm : Female	36.4
						Corneocyte length [upper mid] CV (%) : Female	5.7
						Hydration level (% water volume) [upper mid] : Female	44.6987
						Hydration level (% water volume) [upper mid] CV (%) : Female	6
						SC lipid viscosity [upper mid] centipose : Female	75
						SC lipid viscosity [upper mid] CV (%) : Female	0
						Corneocyte pH [lower mid] : Female	6.8
						Corneocyte pH [lower mid] CV (%) : Female	6.8
						Corneocyte thickness [lower mid] µm : Female	0.76
						Corneocyte thickness [lower mid] CV (%) : Female	30
						Corneocyte width [lower mid] µm : Female	29.6
						Corneocyte width [lower mid] CV (%) : Female	5.9
						Corneocyte length [lower mid] µm : Female	36.4
						Corneocyte length [lower mid] CV (%) : Female	5.7
						Hydration level (% water volume) [lower mid] : Female	55.5388
						Hydration level (% water volume) [lower mid] CV (%) : Female	5
						SC lipid viscosity [lower mid] centipose : Female	75
						SC lipid viscosity [lower mid] CV (%) : Female	0
						Corneocyte pH [bottom] : Female	6.8
						Corneocyte pH [bottom] CV (%) : Female	6.8
						Corneocyte thickness [bottom] µm : Female	0.86
						Corneocyte thickness [bottom] CV (%) : Female	30
						Corneocyte width [bottom] µm : Female	29.6
						Corneocyte width [bottom] CV (%) : Female	5.9
						Corneocyte length [bottom] µm : Female	36.4
						Corneocyte length [bottom] CV (%) : Female	5.7
						Hydration level (% water volume) [bottom] : Female	66.4
						Hydration level (% water volume) [bottom] CV (%) : Female	4
						SC lipid viscosity [bottom] centipose : Female	75
						SC lipid viscosity [bottom] CV (%) : Female	0
						Viable Epidermis thickness µm : Female	45.655
						Viable Epidermis thickness CV (%) : Female	15
						Dermis thickness µm : Female	1240
						Dermis thickness CV (%) : Female	20
						Subcutis thickness mm : Female	6.93
						Subcutis thickness CV (%) : Female	34.9
						Muscle thickness mm : Female	19.3
						Muscle thickness CV (%) : Female	6.22
						Dermis regional blood flow scalar : Female	1.03512
						Dermis regional blood flow scalar CV (%) : Female	0
						Subcutis regional blood flow scalar : Female	1
						Subcutis regional blood flow scalar CV (%) : Female	0
						Muscle regional blood flow scalar : Female	1
						Muscle regional blood flow scalar CV (%) : Female	0
						MPMLA - Custom
						Skin surface pH : Female	5.2
						Skin surface pH CV (%) : Female	8.4
						Skin temperature °C : Female	32
						Skin temperature CV (%) : Female	0
						Shape of corneocyte : Male	Cuboid (brick)
						Shape of corneocyte : Female	Cuboid (brick)
						Number of SC layers : Female	18
						Number of SC layers CV (%) : Female	22.7
						Water density gm/cm3 : Female	1
						Water density CV (%) : Female	0
						SC lipids density gm/cm3 : Female	0.9
						SC lipids density CV (%) : Female	0
						SC proteins density gm/cm3 : Female	1.37
						SC proteins density CV (%) : Female	0
						Intercellular lipid thickness of SC µm : Female	0.091
						Intercellular lipid thickness of SC CV (%) : Female	0
						Tortuosity : Female	User Defined
						Tortuosity of lipid diffusion pathway of SC : Female	12.7
						Tortuosity of lipid diffusion pathway of SC CV (%) : Female	18
						Hair follicle diameter µm : Female	105.3
						Hair follicle diameter CV (%) : Female	60
						Hair follicle density N/cm2 : Female	29
						Hair follicle density CV (%) : Female	31
						Hair follicle depth µm : Female	446.5
						Hair follicle depth CV (%) : Female	0
						Hair shaft diameter µm : Female	18.2
						Hair shaft diameter CV (%) : Female	37
						Sebum viscosity centipose : Female	40
						Sebum viscosity CV (%) : Female	0
						Corneocyte pH [top] : Female	6.8
						Corneocyte pH [top] CV (%) : Female	6.8
						Corneocyte thickness [top] µm : Female	0.59
						Corneocyte thickness [top] CV (%) : Female	30
						Corneocyte width [top] µm : Female	29.6
						Corneocyte width [top] CV (%) : Female	5.9
						Corneocyte length [top] µm : Female	36.4
						Corneocyte length [top] CV (%) : Female	5.7
						Hydration level (% water volume) [top] : Female	33.9
						Hydration level (% water volume) [top] CV (%) : Female	9
						SC lipid viscosity [top] centipose : Female	75
						SC lipid viscosity [top] CV (%) : Female	0
						Corneocyte pH [upper mid] : Female	6.8
						Corneocyte pH [upper mid] CV (%) : Female	6.8
						Corneocyte thickness [upper mid] µm : Female	0.67
						Corneocyte thickness [upper mid] CV (%) : Female	30
						Corneocyte width [upper mid] µm : Female	29.6
						Corneocyte width [upper mid] CV (%) : Female	5.9
						Corneocyte length [upper mid] µm : Female	36.4
						Corneocyte length [upper mid] CV (%) : Female	5.7
						Hydration level (% water volume) [upper mid] : Female	44.6987
						Hydration level (% water volume) [upper mid] CV (%) : Female	6
						SC lipid viscosity [upper mid] centipose : Female	75
						SC lipid viscosity [upper mid] CV (%) : Female	0
						Corneocyte pH [lower mid] : Female	6.8
						Corneocyte pH [lower mid] CV (%) : Female	6.8
						Corneocyte thickness [lower mid] µm : Female	0.76
						Corneocyte thickness [lower mid] CV (%) : Female	30
						Corneocyte width [lower mid] µm : Female	29.6
						Corneocyte width [lower mid] CV (%) : Female	5.9
						Corneocyte length [lower mid] µm : Female	36.4
						Corneocyte length [lower mid] CV (%) : Female	5.7
						Hydration level (% water volume) [lower mid] : Female	55.5388
						Hydration level (% water volume) [lower mid] CV (%) : Female	5
						SC lipid viscosity [lower mid] centipose : Female	75
						SC lipid viscosity [lower mid] CV (%) : Female	0
						Corneocyte pH [bottom] : Female	6.8
						Corneocyte pH [bottom] CV (%) : Female	6.8
						Corneocyte thickness [bottom] µm : Female	0.86
						Corneocyte thickness [bottom] CV (%) : Female	30
						Corneocyte width [bottom] µm : Female	29.6
						Corneocyte width [bottom] CV (%) : Female	5.9
						Corneocyte length [bottom] µm : Female	36.4
						Corneocyte length [bottom] CV (%) : Female	5.7
						Hydration level (% water volume) [bottom] : Female	66.4
						Hydration level (% water volume) [bottom] CV (%) : Female	4
						SC lipid viscosity [bottom] centipose : Female	75
						SC lipid viscosity [bottom] CV (%) : Female	0
						Viable Epidermis thickness µm : Female	45.655
						Viable Epidermis thickness CV (%) : Female	15
						Dermis thickness µm : Female	1240
						Dermis thickness CV (%) : Female	20
						Subcutis thickness mm : Female	6.93
						Subcutis thickness CV (%) : Female	34.9
						Muscle thickness mm : Female	19.3
						Muscle thickness CV (%) : Female	6.22
						Dermis regional blood flow scalar : Female	1.03512
						Dermis regional blood flow scalar CV (%) : Female	0
						Subcutis regional blood flow scalar : Female	1
						Subcutis regional blood flow scalar CV (%) : Female	0
						Muscle regional blood flow scalar : Female	1
						Muscle regional blood flow scalar CV (%) : Female	0
						MPMLA - Abdomen
						Skin surface pH : Female	5.6
						Skin surface pH CV (%) : Female	2
						Skin temperature °C : Female	32
						Skin temperature CV (%) : Female	0
						Shape of corneocyte : Male	Cuboid (brick)
						Shape of corneocyte : Female	Cuboid (brick)
						Number of SC layers : Female	13
						Number of SC layers CV (%) : Female	10.5
						Water density gm/cm3 : Female	1
						Water density CV (%) : Female	0
						SC lipids density gm/cm3 : Female	0.9
						SC lipids density CV (%) : Female	0
						SC proteins density gm/cm3 : Female	1.37
						SC proteins density CV (%) : Female	0
						Intercellular lipid thickness of SC µm : Female	0.091
						Intercellular lipid thickness of SC CV (%) : Female	0
						Tortuosity : Female	User Defined
						Tortuosity of lipid diffusion pathway of SC : Female	12.7
						Tortuosity of lipid diffusion pathway of SC CV (%) : Female	18
						Hair follicle diameter µm : Female	70.2
						Hair follicle diameter CV (%) : Female	79
						Hair follicle density N/cm2 : Female	6
						Hair follicle density CV (%) : Female	61
						Hair follicle depth µm : Female	392.7
						Hair follicle depth CV (%) : Female	0
						Hair shaft diameter µm : Female	18
						Hair shaft diameter CV (%) : Female	34
						Sebum viscosity centipose : Female	40
						Sebum viscosity CV (%) : Female	0
						Corneocyte pH [top] : Female	6.8
						Corneocyte pH [top] CV (%) : Female	6.8
						Corneocyte thickness [top] µm : Female	0.63
						Corneocyte thickness [top] CV (%) : Female	23
						Corneocyte width [top] µm : Female	37.5
						Corneocyte width [top] CV (%) : Female	5.7
						Corneocyte length [top] µm : Female	45.6
						Corneocyte length [top] CV (%) : Female	5.7
						Hydration level (% water volume) [top] : Female	33.9
						Hydration level (% water volume) [top] CV (%) : Female	9
						SC lipid viscosity [top] centipose : Female	75
						SC lipid viscosity [top] CV (%) : Female	0
						Corneocyte pH [upper mid] : Female	6.8
						Corneocyte pH [upper mid] CV (%) : Female	6.8
						Corneocyte thickness [upper mid] µm : Female	0
						Corneocyte thickness [upper mid] CV (%) : Female	0
						Corneocyte width [upper mid] µm : Female	37.5
						Corneocyte width [upper mid] CV (%) : Female	5.7
						Corneocyte length [upper mid] µm : Female	45.6
						Corneocyte length [upper mid] CV (%) : Female	5.7
						Hydration level (% water volume) [upper mid] : Female	44.7
						Hydration level (% water volume) [upper mid] CV (%) : Female	6
						SC lipid viscosity [upper mid] centipose : Female	75
						SC lipid viscosity [upper mid] CV (%) : Female	0
						Corneocyte pH [lower mid] : Female	6.8
						Corneocyte pH [lower mid] CV (%) : Female	6.8
						Corneocyte thickness [lower mid] µm : Female	0
						Corneocyte thickness [lower mid] CV (%) : Female	0
						Corneocyte width [lower mid] µm : Female	37.5
						Corneocyte width [lower mid] CV (%) : Female	5.7
						Corneocyte length [lower mid] µm : Female	45.6
						Corneocyte length [lower mid] CV (%) : Female	5.7
						Hydration level (% water volume) [lower mid] : Female	55.5
						Hydration level (% water volume) [lower mid] CV (%) : Female	5
						SC lipid viscosity [lower mid] centipose : Female	75
						SC lipid viscosity [lower mid] CV (%) : Female	0
						Corneocyte pH [bottom] : Female	6.8
						Corneocyte pH [bottom] CV (%) : Female	6.8
						Corneocyte thickness [bottom] µm : Female	0
						Corneocyte thickness [bottom] CV (%) : Female	0
						Corneocyte width [bottom] µm : Female	37.5
						Corneocyte width [bottom] CV (%) : Female	5.7
						Corneocyte length [bottom] µm : Female	45.6
						Corneocyte length [bottom] CV (%) : Female	5.7
						Hydration level (% water volume) [bottom] : Female	66.4
						Hydration level (% water volume) [bottom] CV (%) : Female	4
						SC lipid viscosity [bottom] centipose : Female	75
						SC lipid viscosity [bottom] CV (%) : Female	0
						Viable Epidermis thickness µm : Female	50
						Viable Epidermis thickness CV (%) : Female	15
						Dermis thickness µm : Female	2114
						Dermis thickness CV (%) : Female	45
						Subcutis thickness mm : Female	29.4
						Subcutis thickness CV (%) : Female	35
						Muscle thickness mm : Female	12.56
						Muscle thickness CV (%) : Female	19
						Dermis regional blood flow scalar : Female	0.63
						Dermis regional blood flow scalar CV (%) : Female	0
						Subcutis regional blood flow scalar : Female	1
						Subcutis regional blood flow scalar CV (%) : Female	0
						Muscle regional blood flow scalar : Female	1
						Muscle regional blood flow scalar CV (%) : Female	0

## Sheet: Population Script
Brain Volume Script
function DefineBrainVolume(Age, HT, WT, isMale)_x000D_
-- The Equations defined in this script will only be used for individuals above the age of 17_x000D_
_x000D_
if isMale then_x000D_
BrVol = 1.390 - 0.0027 * Age_x000D_
else_x000D_
BrVol = 1.186 - 0.0015 * Age_x000D_
end_x000D_
_x000D_
return BrVol_x000D_
end_x000D_
Cardiac Output Script
function DefineCardiacOutput(age, WT, BSA)_x000D_
CI = 0.015150*age^2 - 2.712723*age + 261.584246_x000D_
CO = CI*BSA_x000D_
return CO_x000D_
end_x000D_
Fat Free Mass
function DefineFatFreeMass(Age, HT, WT, isMale, GW, BMI)_x000D_
--function to calculate fat free mass (FFM)_x000D_
_x000D_
if isMale then_x000D_
R = 0.0174*Age^2 - 1.79*Age + 512.8 --Resistance (in Ohm) for male_x000D_
X = -0.0029*Age^2 + 0.0359*Age + 63.09 --Reactance (in Ohm) for male_x000D_
else_x000D_
R = 0.011 * Age ^ 2 - 1.85 * Age + 629.5 --Resistance (in Ohm) for female_x000D_
X = -0.001 * Age ^ 2 - 0.23 * Age + 75.53 --Reactance (in Ohm) for female_x000D_
end_x000D_
FFM = -4.104 + (0.518 * HT^2) / R + 0.231 * WT + 0.13 * X_x000D_
if isMale then_x000D_
FFM = FFM + 4.229_x000D_
end_x000D_
return FFM_x000D_
end
Infant weight and milk intake Script
function defineMilkIntake(PpT) _x000D_
-- define Milk intake as a function of PpT_x000D_
-- MilkIntake units is L/kg/day_x000D_
-- PpT is postpartum time in months_x000D_
if PpT <= 1 then_x000D_
MilkIntake = (0.181*PpT^2.411)/(0.114^2.411 + PpT^2.411)_x000D_
else_x000D_
MilkIntake = 0.004 + (0.208 - 0.004)*math.exp(-0.15*PpT)_x000D_
end_x000D_
return MilkIntake_x000D_
_x000D_
end_x000D_
_x000D_
function defineInfantWeight(PpT, isMale) _x000D_
-- define weight as a function of PpT_x000D_
-- WT is the infant body weight in kg_x000D_
-- PpT is postpartum time in months_x000D_
if isMale then_x000D_
WT = 9.5*PpT^1.06/(7.40+PpT^1.06)+3.34_x000D_
else_x000D_
WT = 9.28*PpT^1.05/(8.60+PpT^1.05)+3.28_x000D_
end_x000D_
_x000D_
return WT_x000D_
end
Milk parameters Script
function defineMkVol(PpT, InfWT) _x000D_
-- define 24 hr milk volume/production as a function of PpT_x000D_
-- MkVol is milk volume in liters_x000D_
-- InfWT is infant body weight in kg _x000D_
-- PpT is postpartum time in months_x000D_
_x000D_
if PpT <= 6 then_x000D_
MkVol = (0.81*PpT^4.37)/(0.10^4.37 + PpT^4.37)_x000D_
else_x000D_
MkVol = 1.619*math.exp(-0.116* PpT)_x000D_
end_x000D_
return MkVol_x000D_
_x000D_
end_x000D_
_x000D_
function defineMilkpH(PpT, InfWT, MkVol) _x000D_
-- define milk pH as a function of PpT_x000D_
-- PpT is the postpartum Time in months_x000D_
-- InfWT is infant body weight in kg_x000D_
-- MkVol is the milk volume in Litre_x000D_
_x000D_
MilkpH = 0.433* math.exp(-13.079*PpT) + 7.167 * math.exp(0.0023*PpT)_x000D_
_x000D_
return MilkpH_x000D_
end_x000D_
_x000D_
function defineMilkFat(PpT, InfWT) _x000D_
-- define milk Fat as a function of PpT_x000D_
-- MilkFat is milk fat % composition_x000D_
-- InfWT is infant body weight in kg_x000D_
-- PpT is postpartum time in months_x000D_
MilkFat = 3.69 *(1 + 0.012083 *PpT + 0.000171 *PpT^2)_x000D_
_x000D_
return MilkFat _x000D_
end_x000D_

## Sheet: Custom Dosing - Sub
Ropinirol Dosing
Dose Number	Day	Time	Offset (h)	Dose	Dose Units	Route of Administration	Calculate AUC
1	1	08:00:00	0	0.5	mg	Oral	No
2	1	16:00:00	8	0.5	mg	Oral	No
3	1	22:00:00	14	0.5	mg	Oral	No
4	2	08:00:00	24	0.5	mg	Oral	No
5	2	16:00:00	32	0.5	mg	Oral	No
6	2	22:00:00	38	0.5	mg	Oral	No
7	3	08:00:00	48	0.5	mg	Oral	No
8	3	16:00:00	56	0.5	mg	Oral	No
9	3	22:00:00	62	0.5	mg	Oral	No
10	4	08:00:00	72	0.5	mg	Oral	No
11	4	16:00:00	80	0.5	mg	Oral	No
12	4	22:00:00	86	0.5	mg	Oral	No
13	5	08:00:00	96	0.5	mg	Oral	No
14	5	16:00:00	104	0.5	mg	Oral	No
15	5	22:00:00	110	0.5	mg	Oral	No
16	6	08:00:00	120	0.5	mg	Oral	No
17	6	16:00:00	128	0.5	mg	Oral	No
18	6	22:00:00	134	0.5	mg	Oral	No
19	7	08:00:00	144	0.5	mg	Oral	No
20	7	16:00:00	152	0.5	mg	Oral	No
21	7	22:00:00	158	0.5	mg	Oral	No
22	8	08:00:00	168	1	mg	Oral	No
23	8	16:00:00	176	1	mg	Oral	No
24	8	22:00:00	182	1	mg	Oral	No
25	9	08:00:00	192	1	mg	Oral	No
26	9	16:00:00	200	1	mg	Oral	No
27	9	22:00:00	206	1	mg	Oral	No
28	10	08:00:00	216	1	mg	Oral	No
29	10	16:00:00	224	1	mg	Oral	No
30	10	22:00:00	230	1	mg	Oral	No
31	11	08:00:00	240	1	mg	Oral	No
32	11	16:00:00	248	1	mg	Oral	No
33	11	22:00:00	254	1	mg	Oral	No
34	12	08:00:00	264	1	mg	Oral	No
35	12	16:00:00	272	1	mg	Oral	No
36	12	22:00:00	278	1	mg	Oral	No
37	13	08:00:00	288	1	mg	Oral	No
38	13	16:00:00	296	1	mg	Oral	No
39	13	22:00:00	302	1	mg	Oral	No
40	14	08:00:00	312	1	mg	Oral	No
41	14	16:00:00	320	1	mg	Oral	No
42	14	22:00:00	326	1	mg	Oral	No
43	15	08:00:00	336	1.5	mg	Oral	No
44	15	16:00:00	344	1.5	mg	Oral	No
45	15	22:00:00	350	1.5	mg	Oral	No
46	16	08:00:00	360	1.5	mg	Oral	No
47	16	16:00:00	368	1.5	mg	Oral	No
48	16	22:00:00	374	1.5	mg	Oral	No
49	17	08:00:00	384	1.5	mg	Oral	No
50	17	16:00:00	392	1.5	mg	Oral	No
51	17	22:00:00	398	1.5	mg	Oral	No
52	18	08:00:00	408	1.5	mg	Oral	No
53	18	16:00:00	416	1.5	mg	Oral	No
54	18	22:00:00	422	1.5	mg	Oral	No
55	19	08:00:00	432	1.5	mg	Oral	No
56	19	16:00:00	440	1.5	mg	Oral	No
57	19	22:00:00	446	1.5	mg	Oral	No
58	20	08:00:00	456	1.5	mg	Oral	No
59	20	16:00:00	464	1.5	mg	Oral	No
60	20	22:00:00	470	1.5	mg	Oral	No
61	21	08:00:00	480	1.5	mg	Oral	No
62	21	16:00:00	488	1.5	mg	Oral	No
63	21	22:00:00	494	1.5	mg	Oral	No
64	22	08:00:00	504	2	mg	Oral	No
65	22	16:00:00	512	2	mg	Oral	No
66	22	22:00:00	518	2	mg	Oral	No
67	23	08:00:00	528	2	mg	Oral	No
68	23	16:00:00	536	2	mg	Oral	No
69	23	22:00:00	542	2	mg	Oral	No
70	24	08:00:00	552	2	mg	Oral	No
71	24	16:00:00	560	2	mg	Oral	No
72	24	22:00:00	566	2	mg	Oral	No
73	25	08:00:00	576	2	mg	Oral	No
74	25	16:00:00	584	2	mg	Oral	No
75	25	22:00:00	590	2	mg	Oral	No
76	26	08:00:00	600	2	mg	Oral	No
77	26	16:00:00	608	2	mg	Oral	No
78	26	22:00:00	614	2	mg	Oral	No
79	27	08:00:00	624	2	mg	Oral	No
80	27	16:00:00	632	2	mg	Oral	No
81	27	22:00:00	638	2	mg	Oral	No
82	28	08:00:00	648	2	mg	Oral	No
83	28	16:00:00	656	2	mg	Oral	No
84	28	22:00:00	662	2	mg	Oral	No
85	29	08:00:00	672	2	mg	Oral	No
86	29	16:00:00	680	2	mg	Oral	No
87	29	22:00:00	686	2	mg	Oral	No
88	30	08:00:00	696	2	mg	Oral	No
89	30	16:00:00	704	2	mg	Oral	No
90	30	22:00:00	710	2	mg	Oral	No
91	31	08:00:00	720	2	mg	Oral	No
92	31	16:00:00	728	2	mg	Oral	No
93	31	22:00:00	734	2	mg	Oral	No
94	32	08:00:00	744	2	mg	Oral	No
95	32	16:00:00	752	2	mg	Oral	No
96	32	22:00:00	758	2	mg	Oral	No
97	33	08:00:00	768	2	mg	Oral	No
98	33	16:00:00	776	2	mg	Oral	No
99	33	22:00:00	782	2	mg	Oral	No
100	34	08:00:00	792	2	mg	Oral	No
101	34	16:00:00	800	2	mg	Oral	No
102	34	22:00:00	806	2	mg	Oral	No
103	35	08:00:00	816	2	mg	Oral	No
104	35	16:00:00	824	2	mg	Oral	No
105	35	22:00:00	830	2	mg	Oral	No

## Sheet: Custom Dosing - Inh 1
Ciprofloxacin Dosing
Dose Number	Day	Time	Offset (h)	Dose	Dose Units	Route of Administration	Calculate AUC
1	28	08:00:00	648	500	mg	Oral	Yes
2	28	20:00:00	660	500	mg	Oral	No
3	29	08:00:00	672	500	mg	Oral	No
4	29	20:00:00	684	500	mg	Oral	No
5	30	08:00:00	696	500	mg	Oral	No
6	30	20:00:00	708	500	mg	Oral	No
7	31	08:00:00	720	500	mg	Oral	No
8	31	20:00:00	732	500	mg	Oral	No

## Sheet: Conc Trials Profiles(CPlasma)
Summary Statistics			Mean			Geometric Mean
	From (h)	To (h)	TMax (h)	CMax (ng/mL)	AUC (ng/mL.h)	TMax (h)	CMax (ng/mL)	AUC (ng/mL.h)
Ropinirol	830	840	1.264	6.82824	52.4754	1.096	5.94783	44.49
Ropinirol (Trial 1)	830	840	1.096	6.76242	50.6274	1.096	6.15361	45.0639
Ropinirol (Trial 2)	830	840	1.432	6.92424	57.8203	1.264	6.28734	51.3563
Ropinirol (Trial 3)	830	840	1.264	8.84305	68.8425	1.264	7.80339	60.3928
Ropinirol (Trial 4)	830	840	1.096	6.56535	46.3253	1.096	5.72551	40.3643
Ropinirol (Trial 5)	830	840	1.264	7.28449	58.0156	1.264	6.29002	48.6148
Ropinirol (Trial 6)	830	840	1.264	6.42138	47.9914	1.096	5.57262	40.602
Ropinirol (Trial 7)	830	840	1.096	5.41858	40.6648	1.096	4.34304	31.4975
Ropinirol (Trial 8)	830	840	1.264	6.64787	53.4458	1.096	5.73279	43.0135
Ropinirol (Trial 9)	830	840	1.264	6.65237	49.8821	1.096	5.78407	42.5301
Ropinirol (Trial 10)	830	840	1.096	6.79028	51.1386	1.096	6.37063	47.5731
Ropinirol + Interaction	830	840	1.264	6.83798	52.5548	1.096	5.95322	44.5295
Ropinirol + Interaction (Trial 1)	830	840	1.096	6.76731	50.6665	1.096	6.1574	45.0913
Ropinirol + Interaction (Trial 2)	830	840	1.432	6.93032	57.8695	1.264	6.29056	51.3806
Ropinirol + Interaction (Trial 3)	830	840	1.264	8.85188	68.9125	1.264	7.80814	60.4294
Ropinirol + Interaction (Trial 4)	830	840	1.096	6.56644	46.3333	1.096	5.7267	40.3723
Ropinirol + Interaction (Trial 5)	830	840	1.264	7.2994	58.138	1.264	6.29814	48.6758
Ropinirol + Interaction (Trial 6)	830	840	1.264	6.42361	48.0087	1.096	5.57402	40.6121
Ropinirol + Interaction (Trial 7)	830	840	1.096	5.41952	40.6719	1.096	4.3435	31.5005
Ropinirol + Interaction (Trial 8)	830	840	1.264	6.65802	53.5293	1.096	5.73771	43.0478
Ropinirol + Interaction (Trial 9)	830	840	1.264	6.69932	50.2689	1.096	5.80933	42.7168
Ropinirol + Interaction (Trial 10)	830	840	1.096	6.79172	51.1491	1.096	6.37201	47.583
Ciprofloxacin	648	660	0.984	1798.09	7957.93	0.984	1696.94	7304.42
Ciprofloxacin (Trial 1)	648	660	0.984	1739.25	7792.18	0.984	1618.53	7002.73
Ciprofloxacin (Trial 2)	648	660	0.984	1760.64	8184.04	0.984	1582.68	6887.69
Ciprofloxacin (Trial 3)	648	660	0.984	1735.73	7482.64	0.984	1549.43	6589.19
Ciprofloxacin (Trial 4)	648	660	1.152	1596.76	7464	1.152	1505.35	6650.61
Ciprofloxacin (Trial 5)	648	660	0.984	1721.41	7483.93	0.984	1694.5	7289.65
Ciprofloxacin (Trial 6)	648	660	0.984	1833.98	7732.02	0.984	1777.94	7505.04
Ciprofloxacin (Trial 7)	648	660	1.152	1725.46	7716.47	1.152	1686.07	7377.91
Ciprofloxacin (Trial 8)	648	660	0.984	1952.75	8262.76	0.984	1825.21	7701.19
Ciprofloxacin (Trial 9)	648	660	0.984	2044.1	9233.17	0.984	1982.07	8757.77
Ciprofloxacin (Trial 10)	648	660	0.984	1893.52	8228.15	0.984	1814.01	7544.56
Population Statistics
Time (h)			0	0.168	0.336	0.504	0.672	0.84	1.008	1.176	1.344	1.512	1.68	1.848	2.016	2.184	2.352	2.52	2.688	2.856	3.024	3.192	3.36	3.528	3.696	3.864	4.032	4.2	4.368	4.536	4.704	4.872	5.04	5.208	5.376	5.544	5.712	5.88	6.048	6.216	6.384	6.552	6.72	6.888	7.056	7.224	7.392	7.56	7.728
CSys Mean (ng/mL)-Ropinirol			0	0.294813	0.471145	0.57182	0.635312	0.677388	0.705726	0.724668	0.736909	0.744227	0.747842	0.748624	0.747208	0.744071	0.739577	0.73401	0.727593	0.720503	0.712883	0.704849	0.696496	0.6879	0.679125	0.670224	0.661239	0.652207	0.643157	0.634115	0.6251	0.61613	0.607218	0.598376	0.589614	0.580939	0.572358	0.563875	0.555494	0.547218	0.53905	0.530992	0.523044	0.515207	0.507481	0.499867	0.492363	0.48497	0.477687
CSys Geometric Mean (ng/mL)-Ropinirol			n/a	0.264667	0.420482	0.507996	0.562804	0.599106	0.623672	0.640265	0.651189	0.657945	0.661552	0.662733	0.662013	0.659785	0.65635	0.651941	0.646744	0.640906	0.634548	0.627768	0.620648	0.613255	0.605645	0.597867	0.589961	0.581959	0.573893	0.565786	0.557659	0.549532	0.541418	0.533332	0.525285	0.517287	0.509347	0.50147	0.493664	0.485933	0.478283	0.470716	0.463235	0.455844	0.448543	0.441335	0.434221	0.427201	0.420277
CSys 95th percentile			0	0.608895	1.01314	1.22231	1.34493	1.4169	1.4566	1.47474	1.48532	1.50423	1.51384	1.49225	1.45834	1.42193	1.38394	1.35141	1.35208	1.34168	1.32976	1.31661	1.30115	1.28482	1.26789	1.25049	1.23277	1.2148	1.19465	1.17072	1.14723	1.1242	1.10164	1.07957	1.058	1.03693	1.01635	1.00285	0.997708	0.992311	0.986678	0.973741	0.958578	0.943665	0.929006	0.914603	0.900456	0.886065	0.871844
CSys 5th percentile			0	0.139328	0.209958	0.235783	0.253291	0.261461	0.263798	0.267621	0.271378	0.273082	0.272148	0.270585	0.268552	0.266161	0.263492	0.260602	0.257533	0.254319	0.250986	0.247554	0.24404	0.24046	0.236824	0.233144	0.22943	0.225689	0.22193	0.218159	0.214382	0.210606	0.206834	0.203073	0.199326	0.195597	0.191891	0.188209	0.184556	0.180934	0.177346	0.173793	0.170278	0.166803	0.16337	0.159979	0.156632	0.15333	0.150074
Time (h)			0	0.168	0.336	0.504	0.672	0.84	1.008	1.176	1.344	1.512	1.68	1.848	2.016	2.184	2.352	2.52	2.688	2.856	3.024	3.192	3.36	3.528	3.696	3.864	4.032	4.2	4.368	4.536	4.704	4.872	5.04	5.208	5.376	5.544	5.712	5.88	6.048	6.216	6.384	6.552	6.72	6.888	7.056	7.224	7.392	7.56	7.728
CSys Mean (ng/mL) - Ropinirol + interaction			0	0.294813	0.471145	0.57182	0.635312	0.677388	0.705726	0.724668	0.736909	0.744227	0.747842	0.748624	0.747208	0.744071	0.739577	0.73401	0.727593	0.720503	0.712883	0.704849	0.696496	0.6879	0.679125	0.670224	0.661239	0.652207	0.643157	0.634115	0.6251	0.61613	0.607218	0.598377	0.589614	0.580939	0.572358	0.563875	0.555494	0.547218	0.53905	0.530992	0.523044	0.515207	0.507481	0.499867	0.492363	0.48497	0.477687
CSys Geometric Mean+interaction (ng/mL)-Ropinirol			n/a	0.264667	0.420482	0.507996	0.562804	0.599106	0.623672	0.640265	0.651189	0.657945	0.661552	0.662733	0.662013	0.659785	0.65635	0.651941	0.646744	0.640906	0.634548	0.627768	0.620648	0.613255	0.605645	0.597867	0.589961	0.581959	0.573893	0.565786	0.557659	0.549532	0.541418	0.533332	0.525285	0.517287	0.509347	0.50147	0.493664	0.485933	0.478283	0.470716	0.463235	0.455844	0.448543	0.441335	0.434221	0.427201	0.420277
CSys+interaction 95th percentile			0	0.608895	1.01314	1.22231	1.34493	1.4169	1.4566	1.47474	1.48532	1.50423	1.51384	1.49225	1.45834	1.42193	1.38394	1.35141	1.35208	1.34168	1.32976	1.31661	1.30115	1.28482	1.26789	1.25049	1.23277	1.2148	1.19465	1.17072	1.14723	1.1242	1.10164	1.07957	1.058	1.03693	1.01635	1.00285	0.997708	0.992311	0.986678	0.973741	0.958578	0.943665	0.929006	0.914603	0.900456	0.886065	0.871844
CSys+interaction 5th percentile			0	0.139328	0.209958	0.235783	0.253291	0.261461	0.263798	0.267621	0.271378	0.273082	0.272148	0.270585	0.268552	0.266161	0.263492	0.260602	0.257533	0.254319	0.250986	0.247554	0.24404	0.24046	0.236824	0.233144	0.22943	0.225689	0.22193	0.218159	0.214382	0.210606	0.206834	0.203073	0.199326	0.195597	0.191891	0.188209	0.184556	0.180934	0.177346	0.173793	0.170278	0.166803	0.16337	0.159979	0.156632	0.15333	0.150074
Time (h)			0	0.168	0.336	0.504	0.672	0.84	1.008	1.176	1.344	1.512	1.68	1.848	2.016	2.184	2.352	2.52	2.688	2.856	3.024	3.192	3.36	3.528	3.696	3.864	4.032	4.2	4.368	4.536	4.704	4.872	5.04	5.208	5.376	5.544	5.712	5.88	6.048	6.216	6.384	6.552	6.72	6.888	7.056	7.224	7.392	7.56	7.728
ISys 1 Mean (ng/mL)-Ciprofloxacin			0	0	0	0	0	0	0	0	0	0	0	0	0	0	0	0	0	0	0	0	0	0	0	0	0	0	0	0	0	0	0	0	0	0	0	0	0	0	0	0	0	0	0	0	0	0	0
ISys 1 Geomeric Mean (ng/mL)-Ciprofloxacin			n/a	n/a	n/a	n/a	n/a	n/a	n/a	n/a	n/a	n/a	n/a	n/a	n/a	n/a	n/a	n/a	n/a	n/a	n/a	n/a	n/a	n/a	n/a	n/a	n/a	n/a	n/a	n/a	n/a	n/a	n/a	n/a	n/a	n/a	n/a	n/a	n/a	n/a	n/a	n/a	n/a	n/a	n/a	n/a	n/a	n/a	n/a
ISys 1 95th percentile			0	0	0	0	0	0	0	0	0	0	0	0	0	0	0	0	0	0	0	0	0	0	0	0	0	0	0	0	0	0	0	0	0	0	0	0	0	0	0	0	0	0	0	0	0	0	0
ISys 1 5th percentile			0	0	0	0	0	0	0	0	0	0	0	0	0	0	0	0	0	0	0	0	0	0	0	0	0	0	0	0	0	0	0	0	0	0	0	0	0	0	0	0	0	0	0	0	0	0	0
Trial Statistics
Type		Trial
Time (h)			0	0.168	0.336	0.504	0.672	0.84	1.008	1.176	1.344	1.512	1.68	1.848	2.016	2.184	2.352	2.52	2.688	2.856	3.024	3.192	3.36	3.528	3.696	3.864	4.032	4.2	4.368	4.536	4.704	4.872	5.04	5.208	5.376	5.544	5.712	5.88	6.048	6.216	6.384	6.552	6.72	6.888	7.056	7.224	7.392	7.56	7.728
CSys Mean (ng/mL)-Ropinirol (Trial 1)		1	0	0.318123	0.505602	0.610308	0.674748	0.716257	0.743219	0.760328	0.770469	0.775524	0.776781	0.775155	0.771316	0.765764	0.758883	0.750973	0.742268	0.732955	0.723184	0.713076	0.702729	0.692222	0.681621	0.670978	0.660337	0.649732	0.639191	0.628739	0.618392	0.608167	0.598074	0.588122	0.578318	0.568668	0.559174	0.54984	0.540665	0.531652	0.522799	0.514105	0.50557	0.497191	0.488967	0.480895	0.472974	0.465199	0.457569
CSys Geometric Mean (ng/mL)-Ropinirol (Trial 1)		1	n/a	0.284204	0.452956	0.54701	0.605202	0.643189	0.668419	0.685009	0.695461	0.701398	0.703926	0.703829	0.701681	0.697913	0.692857	0.686774	0.679869	0.67231	0.664231	0.655743	0.646937	0.63789	0.628664	0.619312	0.609879	0.600402	0.590911	0.581434	0.571992	0.562603	0.553285	0.544048	0.534904	0.525862	0.51693	0.508112	0.499415	0.490841	0.482393	0.474073	0.465883	0.457824	0.449895	0.442098	0.434431	0.426893	0.419485
CSys Mean (ng/mL)-Ropinirol (Trial 2)		2	0	0.21858	0.355395	0.437196	0.491372	0.529408	0.55707	0.577664	0.593239	0.605123	0.614213	0.621132	0.626325	0.630119	0.63276	0.634435	0.635291	0.635444	0.634989	0.634002	0.632545	0.630673	0.62843	0.625855	0.62298	0.619835	0.616447	0.612836	0.609025	0.60503	0.600869	0.596557	0.592107	0.587533	0.582845	0.578056	0.573174	0.568209	0.563171	0.558066	0.552903	0.547689	0.54243	0.537132	0.531802	0.526445	0.521066
CSys Geometric Mean (ng/mL)-Ropinirol (Trial 2)		2	n/a	0.209178	0.338802	0.415737	0.466537	0.502198	0.528187	0.547605	0.562354	0.573659	0.582342	0.588974	0.593963	0.597608	0.600136	0.601721	0.602498	0.602578	0.602048	0.600983	0.599442	0.597477	0.595134	0.59245	0.589458	0.586188	0.582667	0.578917	0.57496	0.570815	0.5665	0.56203	0.55742	0.552683	0.547832	0.542878	0.537833	0.532706	0.527506	0.522242	0.516922	0.511553	0.506142	0.500697	0.495223	0.489725	0.48421
CSys Mean (ng/mL)-Ropinirol (Trial 3)		3	0	0.337035	0.558213	0.691026	0.777274	0.835549	0.875379	0.90237	0.920116	0.931036	0.936823	0.938692	0.937539	0.934036	0.928697	0.921921	0.91402	0.905243	0.895786	0.885809	0.87544	0.864782	0.85392	0.842923	0.831846	0.820736	0.80963	0.798558	0.787544	0.776608	0.765767	0.755033	0.744417	0.733925	0.723564	0.713339	0.703252	0.693307	0.683503	0.673841	0.664322	0.654945	0.645709	0.636612	0.627653	0.618831	0.610143
CSys Geometric Mean (ng/mL)-Ropinirol (Trial 3)		3	n/a	0.298415	0.488434	0.600305	0.672795	0.722219	0.756639	0.780681	0.797249	0.808269	0.815073	0.818612	0.819586	0.818519	0.815816	0.811791	0.806695	0.800727	0.79405	0.786796	0.779075	0.770975	0.762574	0.753933	0.745107	0.736139	0.727069	0.717927	0.708742	0.699537	0.690331	0.681143	0.671986	0.662872	0.653813	0.644817	0.635892	0.627044	0.618278	0.609598	0.601009	0.592514	0.584114	0.575811	0.567607	0.559503	0.5515
CSys Mean (ng/mL)-Ropinirol (Trial 4)		4	0	0.36846	0.573959	0.685576	0.75284	0.795064	0.821415	0.837001	0.844966	0.847373	0.845635	0.840764	0.833503	0.824411	0.813921	0.802369	0.790023	0.777096	0.76376	0.750154	0.736391	0.722561	0.708738	0.694982	0.68134	0.667851	0.654545	0.641445	0.628569	0.615931	0.603541	0.591404	0.579526	0.567908	0.556549	0.54545	0.534606	0.524015	0.513673	0.503575	0.493715	0.484088	0.474689	0.465512	0.456551	0.447799	0.439251
CSys Geometric Mean (ng/mL)-Ropinirol (Trial 4)		4	n/a	0.319291	0.496139	0.589949	0.645637	0.680395	0.70215	0.715201	0.722139	0.724631	0.723807	0.720464	0.715181	0.708395	0.700438	0.691573	0.682005	0.671901	0.661397	0.650601	0.639604	0.628481	0.617293	0.60609	0.594914	0.583801	0.572778	0.561868	0.551091	0.540461	0.52999	0.519689	0.509564	0.49962	0.489861	0.48029	0.470907	0.461713	0.452707	0.443888	0.435254	0.426802	0.418531	0.410437	0.402517	0.394768	0.387186
CSys Mean (ng/mL)-Ropinirol (Trial 5)		5	0	0.279663	0.447968	0.544455	0.606347	0.6485	0.67794	0.698602	0.712928	0.722537	0.728548	0.731762	0.73277	0.732017	0.729849	0.726534	0.722287	0.717281	0.711656	0.705526	0.698987	0.692116	0.684979	0.677631	0.670117	0.662478	0.654745	0.646947	0.639107	0.631246	0.62338	0.615525	0.607692	0.599892	0.592135	0.584428	0.576778	0.56919	0.561669	0.554218	0.546842	0.539543	0.532323	0.525183	0.518126	0.511153	0.504263
CSys Geometric Mean (ng/mL)-Ropinirol (Trial 5)		5	n/a	0.259867	0.411786	0.497097	0.551201	0.587809	0.613298	0.631181	0.643603	0.651965	0.657226	0.660068	0.660993	0.660378	0.658514	0.655629	0.651905	0.647488	0.6425	0.637037	0.631181	0.625002	0.618555	0.61189	0.605047	0.598062	0.590964	0.583779	0.57653	0.569235	0.561912	0.554575	0.547236	0.539906	0.532595	0.525311	0.518062	0.510853	0.503691	0.49658	0.489525	0.482529	0.475594	0.468725	0.461923	0.455191	0.448529
CSys Mean (ng/mL)-Ropinirol (Trial 6)		6	0	0.295351	0.475679	0.578274	0.642454	0.684594	0.712623	0.730996	0.742475	0.748883	0.751478	0.751158	0.748584	0.744252	0.738542	0.731753	0.724117	0.71582	0.707014	0.697818	0.688331	0.678635	0.668794	0.658863	0.648887	0.638902	0.628937	0.619018	0.609164	0.599392	0.589715	0.580144	0.570687	0.561351	0.552141	0.543062	0.534115	0.525304	0.516629	0.50809	0.499689	0.491424	0.483296	0.475302	0.467442	0.459715	0.452118
CSys Geometric Mean (ng/mL)-Ropinirol (Trial 6)		6	n/a	0.273801	0.433606	0.521468	0.575301	0.61007	0.632812	0.647415	0.656258	0.660891	0.662373	0.661454	0.65868	0.654458	0.649099	0.642844	0.635883	0.628367	0.620418	0.612135	0.603597	0.594871	0.586012	0.577066	0.56807	0.559055	0.550047	0.54107	0.53214	0.523273	0.514481	0.505776	0.497165	0.488655	0.480253	0.471963	0.463788	0.455732	0.447796	0.439981	0.432289	0.42472	0.417274	0.40995	0.402749	0.39567	0.388711
CSys Mean (ng/mL)-Ropinirol (Trial 7)		7	0	0.269862	0.415207	0.495354	0.544802	0.576795	0.597716	0.611156	0.619329	0.62368	0.625192	0.62456	0.622287	0.618748	0.614222	0.608928	0.603031	0.596664	0.58993	0.582913	0.57568	0.568284	0.560769	0.553172	0.545521	0.537842	0.530155	0.522476	0.51482	0.507199	0.499622	0.492098	0.484634	0.477236	0.469908	0.462656	0.455481	0.448388	0.441378	0.434453	0.427614	0.420864	0.414202	0.407629	0.401146	0.394752	0.388448
CSys Geometric Mean (ng/mL)-Ropinirol (Trial 7)		7	n/a	0.227807	0.344652	0.407309	0.445645	0.470493	0.486888	0.497588	0.504266	0.508004	0.509535	0.509375	0.507898	0.505384	0.502044	0.498042	0.493505	0.488537	0.48322	0.477619	0.471792	0.465781	0.459627	0.45336	0.447007	0.440592	0.434133	0.427648	0.421152	0.414656	0.408172	0.401709	0.395275	0.388878	0.382524	0.376219	0.369966	0.363771	0.357636	0.351566	0.345562	0.339627	0.333762	0.32797	0.322252	0.316608	0.31104
CSys Mean (ng/mL)-Ropinirol (Trial 8)		8	0	0.249698	0.396667	0.482187	0.537434	0.575197	0.601749	0.620619	0.633971	0.643221	0.649337	0.653007	0.654738	0.65491	0.653815	0.651683	0.648699	0.645009	0.640734	0.635974	0.630812	0.625316	0.619546	0.613549	0.607369	0.601041	0.594595	0.588057	0.58145	0.574793	0.568103	0.561395	0.55468	0.547969	0.541272	0.534597	0.52795	0.521339	0.514767	0.50824	0.501762	0.495335	0.488963	0.482648	0.476392	0.470197	0.464064
CSys Geometric Mean (ng/mL)-Ropinirol (Trial 8)		8	n/a	0.230981	0.37134	0.452763	0.504916	0.540202	0.564724	0.58191	0.593858	0.601931	0.607055	0.609884	0.610891	0.61043	0.608774	0.606131	0.602671	0.598529	0.593815	0.588621	0.583023	0.577086	0.570866	0.564408	0.557755	0.550939	0.543993	0.536942	0.52981	0.522617	0.51538	0.508117	0.500839	0.49356	0.486291	0.47904	0.471816	0.464627	0.45748	0.450379	0.44333	0.436337	0.429405	0.422536	0.415734	0.409001	0.40234
CSys Mean (ng/mL)-Ropinirol (Trial 9)		9	0	0.299836	0.483425	0.588481	0.654655	0.6984	0.727643	0.746857	0.758842	0.765466	0.768033	0.767485	0.764519	0.759664	0.753329	0.745834	0.737435	0.728334	0.718697	0.708657	0.698324	0.687786	0.677117	0.666377	0.655616	0.644874	0.634184	0.623574	0.613065	0.602675	0.592418	0.582305	0.572344	0.562543	0.552905	0.543434	0.534132	0.525001	0.516039	0.507247	0.498623	0.490166	0.481874	0.473745	0.465775	0.457963	0.450305
CSys Geometric Mean (ng/mL)-Ropinirol (Trial 9)		9	n/a	0.272955	0.4354	0.525632	0.581313	0.617586	0.641552	0.657132	0.666734	0.671941	0.673839	0.673206	0.670611	0.666481	0.661144	0.654857	0.647821	0.640197	0.632115	0.623681	0.61498	0.606083	0.597048	0.587925	0.578752	0.569563	0.560386	0.551243	0.542154	0.533134	0.524196	0.515351	0.506607	0.497972	0.489451	0.481048	0.472767	0.46461	0.456579	0.448676	0.4409	0.433252	0.425731	0.418338	0.411071	0.403928	0.39691
CSys Mean (ng/mL)-Ropinirol (Trial 10)		10	0	0.311521	0.499338	0.60534	0.67119	0.71412	0.74251	0.761085	0.772758	0.779428	0.782383	0.782524	0.7805	0.77679	0.771756	0.765674	0.75876	0.751184	0.743083	0.734566	0.725722	0.716626	0.707338	0.697907	0.688375	0.678778	0.669145	0.659501	0.649866	0.640258	0.630693	0.621183	0.611739	0.602369	0.593083	0.583885	0.574782	0.565779	0.556878	0.548083	0.539397	0.530821	0.522357	0.514007	0.505771	0.497649	0.489643
CSys Geometric Mean (ng/mL)-Ropinirol (Trial 10)		10	n/a	0.291361	0.466931	0.565533	0.626751	0.666767	0.693367	0.710914	0.722085	0.728624	0.731708	0.732164	0.730587	0.727416	0.722984	0.717546	0.711302	0.704411	0.696999	0.689171	0.681011	0.672589	0.663961	0.655177	0.646278	0.637296	0.628263	0.619201	0.610132	0.601074	0.592042	0.58305	0.574108	0.565226	0.556413	0.547675	0.539019	0.530449	0.52197	0.513586	0.5053	0.497113	0.489029	0.481049	0.473174	0.465405	0.457743
Time (h)			0	0.168	0.336	0.504	0.672	0.84	1.008	1.176	1.344	1.512	1.68	1.848	2.016	2.184	2.352	2.52	2.688	2.856	3.024	3.192	3.36	3.528	3.696	3.864	4.032	4.2	4.368	4.536	4.704	4.872	5.04	5.208	5.376	5.544	5.712	5.88	6.048	6.216	6.384	6.552	6.72	6.888	7.056	7.224	7.392	7.56	7.728
CSys Mean (ng/mL) - Ropinirol + interaction (Trial 1)		1	0	0.318123	0.505602	0.610308	0.674748	0.716257	0.743219	0.760328	0.770469	0.775524	0.776781	0.775155	0.771316	0.765764	0.758883	0.750973	0.742268	0.732955	0.723184	0.713076	0.702729	0.692222	0.681621	0.670978	0.660337	0.649732	0.639191	0.628739	0.618392	0.608167	0.598074	0.588122	0.578318	0.568668	0.559174	0.54984	0.540665	0.531652	0.522799	0.514105	0.50557	0.497191	0.488967	0.480895	0.472974	0.465199	0.457569
CSys Geometric Mean+interaction (ng/mL)-Ropinirol (Trial 1)		1	n/a	0.284204	0.452956	0.54701	0.605202	0.643189	0.668419	0.685009	0.695461	0.701398	0.703926	0.703829	0.701681	0.697913	0.692857	0.686774	0.679869	0.67231	0.664231	0.655743	0.646937	0.63789	0.628664	0.619312	0.609879	0.600402	0.590911	0.581434	0.571992	0.562603	0.553285	0.544048	0.534904	0.525862	0.51693	0.508112	0.499415	0.490841	0.482393	0.474073	0.465883	0.457824	0.449895	0.442098	0.434431	0.426893	0.419485
CSys Mean (ng/mL) - Ropinirol + interaction (Trial 2)		2	0	0.21858	0.355395	0.437196	0.491372	0.529408	0.55707	0.577664	0.593239	0.605123	0.614214	0.621132	0.626325	0.630119	0.63276	0.634435	0.635291	0.635444	0.634989	0.634002	0.632545	0.630673	0.62843	0.625855	0.62298	0.619836	0.616447	0.612836	0.609025	0.60503	0.600869	0.596557	0.592107	0.587533	0.582845	0.578056	0.573174	0.568209	0.563171	0.558066	0.552903	0.547689	0.54243	0.537132	0.531802	0.526445	0.521066
CSys Geometric Mean+interaction (ng/mL)-Ropinirol (Trial 2)		2	n/a	0.209178	0.338802	0.415737	0.466537	0.502198	0.528187	0.547605	0.562354	0.573659	0.582342	0.588974	0.593963	0.597608	0.600136	0.601721	0.602498	0.602578	0.602048	0.600983	0.599442	0.597477	0.595134	0.59245	0.589458	0.586188	0.582667	0.578917	0.57496	0.570815	0.5665	0.56203	0.55742	0.552683	0.547832	0.542879	0.537833	0.532706	0.527506	0.522242	0.516922	0.511553	0.506142	0.500697	0.495223	0.489725	0.48421
CSys Mean (ng/mL) - Ropinirol + interaction (Trial 3)		3	0	0.337035	0.558213	0.691026	0.777274	0.835549	0.875379	0.90237	0.920116	0.931036	0.936823	0.938692	0.937539	0.934036	0.928697	0.921921	0.91402	0.905243	0.895786	0.885809	0.87544	0.864782	0.85392	0.842923	0.831846	0.820736	0.80963	0.798558	0.787544	0.776608	0.765767	0.755033	0.744417	0.733925	0.723564	0.713339	0.703252	0.693307	0.683503	0.673841	0.664322	0.654945	0.645709	0.636612	0.627653	0.618831	0.610143
CSys Geometric Mean+interaction (ng/mL)-Ropinirol (Trial 3)		3	n/a	0.298415	0.488434	0.600305	0.672795	0.722219	0.756639	0.780681	0.797249	0.808269	0.815073	0.818612	0.819586	0.818519	0.815816	0.811791	0.806695	0.800727	0.79405	0.786796	0.779075	0.770975	0.762574	0.753933	0.745107	0.736139	0.727069	0.717927	0.708742	0.699537	0.690331	0.681143	0.671986	0.662872	0.653813	0.644817	0.635892	0.627044	0.618278	0.609598	0.601009	0.592514	0.584114	0.575811	0.567607	0.559503	0.5515
CSys Mean (ng/mL) - Ropinirol + interaction (Trial 4)		4	0	0.36846	0.573959	0.685576	0.75284	0.795064	0.821415	0.837001	0.844966	0.847373	0.845635	0.840765	0.833503	0.824411	0.813921	0.802369	0.790023	0.777096	0.76376	0.750154	0.736391	0.722561	0.708738	0.694982	0.68134	0.667851	0.654545	0.641445	0.628569	0.615931	0.603541	0.591404	0.579526	0.567908	0.556549	0.54545	0.534606	0.524015	0.513673	0.503575	0.493715	0.484088	0.474689	0.465512	0.456551	0.447799	0.439251
CSys Geometric Mean+interaction (ng/mL)-Ropinirol (Trial 4)		4	n/a	0.319291	0.496139	0.589949	0.645637	0.680395	0.70215	0.715201	0.722139	0.724631	0.723807	0.720464	0.715181	0.708395	0.700438	0.691573	0.682005	0.671901	0.661397	0.650601	0.639604	0.628481	0.617293	0.60609	0.594914	0.583801	0.572778	0.561868	0.551091	0.540461	0.52999	0.519689	0.509564	0.49962	0.489861	0.48029	0.470907	0.461713	0.452707	0.443888	0.435254	0.426802	0.418531	0.410437	0.402517	0.394768	0.387186
CSys Mean (ng/mL) - Ropinirol + interaction (Trial 5)		5	0	0.279663	0.447968	0.544455	0.606347	0.6485	0.67794	0.698602	0.712928	0.722537	0.728548	0.731762	0.73277	0.732017	0.729849	0.726534	0.722287	0.717281	0.711656	0.705526	0.698987	0.692116	0.684979	0.677631	0.670117	0.662478	0.654745	0.646947	0.639107	0.631246	0.62338	0.615525	0.607692	0.599892	0.592135	0.584428	0.576778	0.56919	0.561669	0.554218	0.546842	0.539543	0.532323	0.525183	0.518126	0.511153	0.504263
CSys Geometric Mean+interaction (ng/mL)-Ropinirol (Trial 5)		5	n/a	0.259867	0.411786	0.497097	0.551201	0.587809	0.613298	0.631181	0.643603	0.651965	0.657226	0.660068	0.660993	0.660378	0.658514	0.655629	0.651905	0.647488	0.6425	0.637037	0.631181	0.625002	0.618555	0.61189	0.605047	0.598062	0.590964	0.583779	0.57653	0.569235	0.561912	0.554575	0.547236	0.539906	0.532595	0.525311	0.518062	0.510853	0.503691	0.49658	0.489525	0.482529	0.475594	0.468725	0.461923	0.455191	0.448529
CSys Mean (ng/mL) - Ropinirol + interaction (Trial 6)		6	0	0.295351	0.475679	0.578274	0.642454	0.684594	0.712623	0.730996	0.742475	0.748883	0.751478	0.751158	0.748584	0.744252	0.738542	0.731753	0.724117	0.71582	0.707014	0.697818	0.688331	0.678635	0.668794	0.658863	0.648887	0.638902	0.628937	0.619018	0.609164	0.599392	0.589715	0.580144	0.570687	0.561351	0.552141	0.543062	0.534115	0.525304	0.516629	0.50809	0.499689	0.491424	0.483296	0.475302	0.467442	0.459715	0.452118
CSys Geometric Mean+interaction (ng/mL)-Ropinirol (Trial 6)		6	n/a	0.273801	0.433606	0.521468	0.575301	0.61007	0.632812	0.647415	0.656258	0.660891	0.662373	0.661454	0.65868	0.654458	0.649099	0.642844	0.635883	0.628367	0.620418	0.612135	0.603597	0.594871	0.586012	0.577066	0.56807	0.559055	0.550047	0.54107	0.53214	0.523273	0.514481	0.505776	0.497165	0.488655	0.480253	0.471963	0.463788	0.455732	0.447796	0.439981	0.432289	0.42472	0.417274	0.40995	0.402749	0.39567	0.388711
CSys Mean (ng/mL) - Ropinirol + interaction (Trial 7)		7	0	0.269862	0.415207	0.495354	0.544802	0.576795	0.597716	0.611156	0.619329	0.62368	0.625192	0.62456	0.622287	0.618748	0.614222	0.608928	0.603031	0.596664	0.58993	0.582913	0.57568	0.568284	0.560769	0.553172	0.545521	0.537842	0.530155	0.522476	0.51482	0.507199	0.499622	0.492098	0.484634	0.477236	0.469908	0.462656	0.455481	0.448388	0.441378	0.434453	0.427614	0.420864	0.414202	0.407629	0.401146	0.394752	0.388448
CSys Geometric Mean+interaction (ng/mL)-Ropinirol (Trial 7)		7	n/a	0.227807	0.344652	0.407309	0.445645	0.470493	0.486888	0.497588	0.504266	0.508004	0.509535	0.509375	0.507898	0.505384	0.502044	0.498042	0.493505	0.488537	0.48322	0.477619	0.471792	0.465781	0.459627	0.45336	0.447007	0.440592	0.434133	0.427648	0.421152	0.414656	0.408172	0.401709	0.395275	0.388878	0.382524	0.376219	0.369966	0.363771	0.357636	0.351566	0.345562	0.339627	0.333762	0.32797	0.322252	0.316608	0.31104
CSys Mean (ng/mL) - Ropinirol + interaction (Trial 8)		8	0	0.249698	0.396667	0.482187	0.537434	0.575197	0.601749	0.620619	0.633971	0.643221	0.649337	0.653007	0.654738	0.65491	0.653815	0.651683	0.648699	0.645009	0.640734	0.635974	0.630812	0.625316	0.619546	0.613549	0.607369	0.601041	0.594595	0.588057	0.58145	0.574793	0.568103	0.561395	0.55468	0.547969	0.541272	0.534597	0.52795	0.521339	0.514767	0.50824	0.501762	0.495335	0.488963	0.482648	0.476392	0.470197	0.464064
CSys Geometric Mean+interaction (ng/mL)-Ropinirol (Trial 8)		8	n/a	0.230981	0.37134	0.452763	0.504916	0.540202	0.564724	0.58191	0.593858	0.601931	0.607055	0.609884	0.610891	0.61043	0.608774	0.606131	0.602671	0.598529	0.593815	0.588621	0.583023	0.577086	0.570866	0.564408	0.557755	0.550939	0.543993	0.536942	0.52981	0.522617	0.51538	0.508117	0.500839	0.49356	0.486291	0.47904	0.471816	0.464627	0.45748	0.450379	0.44333	0.436337	0.429405	0.422536	0.415734	0.409001	0.40234
CSys Mean (ng/mL) - Ropinirol + interaction (Trial 9)		9	0	0.299836	0.483425	0.588481	0.654655	0.6984	0.727643	0.746857	0.758842	0.765466	0.768033	0.767485	0.764519	0.759664	0.753329	0.745834	0.737435	0.728334	0.718697	0.708657	0.698324	0.687786	0.677117	0.666377	0.655616	0.644874	0.634184	0.623574	0.613065	0.602675	0.592418	0.582305	0.572344	0.562543	0.552905	0.543434	0.534132	0.525001	0.516039	0.507247	0.498623	0.490166	0.481874	0.473745	0.465775	0.457963	0.450305
CSys Geometric Mean+interaction (ng/mL)-Ropinirol (Trial 9)		9	n/a	0.272955	0.4354	0.525632	0.581313	0.617586	0.641552	0.657132	0.666734	0.671941	0.673839	0.673206	0.670611	0.666481	0.661144	0.654857	0.647821	0.640197	0.632115	0.623681	0.61498	0.606083	0.597048	0.587925	0.578752	0.569563	0.560386	0.551243	0.542154	0.533134	0.524196	0.515351	0.506607	0.497972	0.489451	0.481048	0.472767	0.46461	0.456579	0.448676	0.4409	0.433252	0.425731	0.418338	0.411071	0.403928	0.39691
CSys Mean (ng/mL) - Ropinirol + interaction (Trial 10)		10	0	0.311521	0.499338	0.60534	0.67119	0.71412	0.74251	0.761085	0.772758	0.779428	0.782383	0.782524	0.7805	0.77679	0.771756	0.765674	0.75876	0.751184	0.743083	0.734566	0.725722	0.716626	0.707338	0.697907	0.688375	0.678778	0.669145	0.659501	0.649866	0.640258	0.630693	0.621183	0.611739	0.602369	0.593083	0.583885	0.574782	0.565779	0.556878	0.548083	0.539397	0.530821	0.522357	0.514007	0.505771	0.497649	0.489643
CSys Geometric Mean+interaction (ng/mL)-Ropinirol (Trial 10)		10	n/a	0.291361	0.466931	0.565533	0.626751	0.666767	0.693367	0.710914	0.722085	0.728624	0.731708	0.732164	0.730587	0.727416	0.722984	0.717546	0.711302	0.704411	0.696999	0.689171	0.681011	0.672589	0.663961	0.655177	0.646278	0.637296	0.628263	0.619201	0.610132	0.601074	0.592042	0.58305	0.574108	0.565226	0.556413	0.547675	0.539019	0.530449	0.52197	0.513586	0.5053	0.497113	0.489029	0.481049	0.473174	0.465405	0.457743
Time (h)			0	0.168	0.336	0.504	0.672	0.84	1.008	1.176	1.344	1.512	1.68	1.848	2.016	2.184	2.352	2.52	2.688	2.856	3.024	3.192	3.36	3.528	3.696	3.864	4.032	4.2	4.368	4.536	4.704	4.872	5.04	5.208	5.376	5.544	5.712	5.88	6.048	6.216	6.384	6.552	6.72	6.888	7.056	7.224	7.392	7.56	7.728
ISys 1 Mean (ng/mL)-Ciprofloxacin (Trial 1)		1	0	0	0	0	0	0	0	0	0	0	0	0	0	0	0	0	0	0	0	0	0	0	0	0	0	0	0	0	0	0	0	0	0	0	0	0	0	0	0	0	0	0	0	0	0	0	0
ISys 1 Geomeric Mean (ng/mL)-Ciprofloxacin (Trial 1)		1	n/a	n/a	n/a	n/a	n/a	n/a	n/a	n/a	n/a	n/a	n/a	n/a	n/a	n/a	n/a	n/a	n/a	n/a	n/a	n/a	n/a	n/a	n/a	n/a	n/a	n/a	n/a	n/a	n/a	n/a	n/a	n/a	n/a	n/a	n/a	n/a	n/a	n/a	n/a	n/a	n/a	n/a	n/a	n/a	n/a	n/a	n/a
ISys 1 Mean (ng/mL)-Ciprofloxacin (Trial 2)		2	0	0	0	0	0	0	0	0	0	0	0	0	0	0	0	0	0	0	0	0	0	0	0	0	0	0	0	0	0	0	0	0	0	0	0	0	0	0	0	0	0	0	0	0	0	0	0
ISys 1 Geomeric Mean (ng/mL)-Ciprofloxacin (Trial 2)		2	n/a	n/a	n/a	n/a	n/a	n/a	n/a	n/a	n/a	n/a	n/a	n/a	n/a	n/a	n/a	n/a	n/a	n/a	n/a	n/a	n/a	n/a	n/a	n/a	n/a	n/a	n/a	n/a	n/a	n/a	n/a	n/a	n/a	n/a	n/a	n/a	n/a	n/a	n/a	n/a	n/a	n/a	n/a	n/a	n/a	n/a	n/a
ISys 1 Mean (ng/mL)-Ciprofloxacin (Trial 3)		3	0	0	0	0	0	0	0	0	0	0	0	0	0	0	0	0	0	0	0	0	0	0	0	0	0	0	0	0	0	0	0	0	0	0	0	0	0	0	0	0	0	0	0	0	0	0	0
ISys 1 Geomeric Mean (ng/mL)-Ciprofloxacin (Trial 3)		3	n/a	n/a	n/a	n/a	n/a	n/a	n/a	n/a	n/a	n/a	n/a	n/a	n/a	n/a	n/a	n/a	n/a	n/a	n/a	n/a	n/a	n/a	n/a	n/a	n/a	n/a	n/a	n/a	n/a	n/a	n/a	n/a	n/a	n/a	n/a	n/a	n/a	n/a	n/a	n/a	n/a	n/a	n/a	n/a	n/a	n/a	n/a
ISys 1 Mean (ng/mL)-Ciprofloxacin (Trial 4)		4	0	0	0	0	0	0	0	0	0	0	0	0	0	0	0	0	0	0	0	0	0	0	0	0	0	0	0	0	0	0	0	0	0	0	0	0	0	0	0	0	0	0	0	0	0	0	0
ISys 1 Geomeric Mean (ng/mL)-Ciprofloxacin (Trial 4)		4	n/a	n/a	n/a	n/a	n/a	n/a	n/a	n/a	n/a	n/a	n/a	n/a	n/a	n/a	n/a	n/a	n/a	n/a	n/a	n/a	n/a	n/a	n/a	n/a	n/a	n/a	n/a	n/a	n/a	n/a	n/a	n/a	n/a	n/a	n/a	n/a	n/a	n/a	n/a	n/a	n/a	n/a	n/a	n/a	n/a	n/a	n/a
ISys 1 Mean (ng/mL)-Ciprofloxacin (Trial 5)		5	0	0	0	0	0	0	0	0	0	0	0	0	0	0	0	0	0	0	0	0	0	0	0	0	0	0	0	0	0	0	0	0	0	0	0	0	0	0	0	0	0	0	0	0	0	0	0
ISys 1 Geomeric Mean (ng/mL)-Ciprofloxacin (Trial 5)		5	n/a	n/a	n/a	n/a	n/a	n/a	n/a	n/a	n/a	n/a	n/a	n/a	n/a	n/a	n/a	n/a	n/a	n/a	n/a	n/a	n/a	n/a	n/a	n/a	n/a	n/a	n/a	n/a	n/a	n/a	n/a	n/a	n/a	n/a	n/a	n/a	n/a	n/a	n/a	n/a	n/a	n/a	n/a	n/a	n/a	n/a	n/a
ISys 1 Mean (ng/mL)-Ciprofloxacin (Trial 6)		6	0	0	0	0	0	0	0	0	0	0	0	0	0	0	0	0	0	0	0	0	0	0	0	0	0	0	0	0	0	0	0	0	0	0	0	0	0	0	0	0	0	0	0	0	0	0	0
ISys 1 Geomeric Mean (ng/mL)-Ciprofloxacin (Trial 6)		6	n/a	n/a	n/a	n/a	n/a	n/a	n/a	n/a	n/a	n/a	n/a	n/a	n/a	n/a	n/a	n/a	n/a	n/a	n/a	n/a	n/a	n/a	n/a	n/a	n/a	n/a	n/a	n/a	n/a	n/a	n/a	n/a	n/a	n/a	n/a	n/a	n/a	n/a	n/a	n/a	n/a	n/a	n/a	n/a	n/a	n/a	n/a
ISys 1 Mean (ng/mL)-Ciprofloxacin (Trial 7)		7	0	0	0	0	0	0	0	0	0	0	0	0	0	0	0	0	0	0	0	0	0	0	0	0	0	0	0	0	0	0	0	0	0	0	0	0	0	0	0	0	0	0	0	0	0	0	0
ISys 1 Geomeric Mean (ng/mL)-Ciprofloxacin (Trial 7)		7	n/a	n/a	n/a	n/a	n/a	n/a	n/a	n/a	n/a	n/a	n/a	n/a	n/a	n/a	n/a	n/a	n/a	n/a	n/a	n/a	n/a	n/a	n/a	n/a	n/a	n/a	n/a	n/a	n/a	n/a	n/a	n/a	n/a	n/a	n/a	n/a	n/a	n/a	n/a	n/a	n/a	n/a	n/a	n/a	n/a	n/a	n/a
ISys 1 Mean (ng/mL)-Ciprofloxacin (Trial 8)		8	0	0	0	0	0	0	0	0	0	0	0	0	0	0	0	0	0	0	0	0	0	0	0	0	0	0	0	0	0	0	0	0	0	0	0	0	0	0	0	0	0	0	0	0	0	0	0
ISys 1 Geomeric Mean (ng/mL)-Ciprofloxacin (Trial 8)		8	n/a	n/a	n/a	n/a	n/a	n/a	n/a	n/a	n/a	n/a	n/a	n/a	n/a	n/a	n/a	n/a	n/a	n/a	n/a	n/a	n/a	n/a	n/a	n/a	n/a	n/a	n/a	n/a	n/a	n/a	n/a	n/a	n/a	n/a	n/a	n/a	n/a	n/a	n/a	n/a	n/a	n/a	n/a	n/a	n/a	n/a	n/a
ISys 1 Mean (ng/mL)-Ciprofloxacin (Trial 9)		9	0	0	0	0	0	0	0	0	0	0	0	0	0	0	0	0	0	0	0	0	0	0	0	0	0	0	0	0	0	0	0	0	0	0	0	0	0	0	0	0	0	0	0	0	0	0	0
ISys 1 Geomeric Mean (ng/mL)-Ciprofloxacin (Trial 9)		9	n/a	n/a	n/a	n/a	n/a	n/a	n/a	n/a	n/a	n/a	n/a	n/a	n/a	n/a	n/a	n/a	n/a	n/a	n/a	n/a	n/a	n/a	n/a	n/a	n/a	n/a	n/a	n/a	n/a	n/a	n/a	n/a	n/a	n/a	n/a	n/a	n/a	n/a	n/a	n/a	n/a	n/a	n/a	n/a	n/a	n/a	n/a
ISys 1 Mean (ng/mL)-Ciprofloxacin (Trial 10)		10	0	0	0	0	0	0	0	0	0	0	0	0	0	0	0	0	0	0	0	0	0	0	0	0	0	0	0	0	0	0	0	0	0	0	0	0	0	0	0	0	0	0	0	0	0	0	0
ISys 1 Geomeric Mean (ng/mL)-Ciprofloxacin (Trial 10)		10	n/a	n/a	n/a	n/a	n/a	n/a	n/a	n/a	n/a	n/a	n/a	n/a	n/a	n/a	n/a	n/a	n/a	n/a	n/a	n/a	n/a	n/a	n/a	n/a	n/a	n/a	n/a	n/a	n/a	n/a	n/a	n/a	n/a	n/a	n/a	n/a	n/a	n/a	n/a	n/a	n/a	n/a	n/a	n/a	n/a	n/a	n/a
Individual Statistics
Type	Individual	Trial
Time (h)			0	0.168	0.336	0.504	0.672	0.84	1.008	1.176	1.344	1.512	1.68	1.848	2.016	2.184	2.352	2.52	2.688	2.856	3.024	3.192	3.36	3.528	3.696	3.864	4.032	4.2	4.368	4.536	4.704	4.872	5.04	5.208	5.376	5.544	5.712	5.88	6.048	6.216	6.384	6.552	6.72	6.888	7.056	7.224	7.392	7.56	7.728
CSys (ng/mL)	1	1	0	0.16022	0.269295	0.335693	0.379916	0.411369	0.43485	0.453071	0.46766	0.479629	0.489631	0.498095	0.505315	0.511497	0.516793	0.521313	0.525145	0.528356	0.531004	0.533133	0.534784	0.53599	0.536781	0.537185	0.537225	0.536924	0.5363	0.535374	0.534161	0.53268	0.530944	0.528969	0.526767	0.524353	0.521738	0.518934	0.515953	0.512805	0.509501	0.506049	0.502461	0.498743	0.494907	0.490959	0.486907	0.482759	0.478522
CSys (ng/mL)	66	1	0	0.491914	0.73826	0.868141	0.945095	0.992426	1.02099	1.03676	1.04333	1.04307	1.03761	1.02817	1.01563	1.00072	0.983989	0.965891	0.946789	0.926981	0.906707	0.886163	0.865507	0.844871	0.824356	0.804048	0.784012	0.7643	0.744953	0.726001	0.707466	0.689364	0.671705	0.654494	0.637734	0.621422	0.605556	0.590129	0.575135	0.560564	0.546409	0.532657	0.5193	0.506326	0.493724	0.481483	0.469593	0.458042	0.446819
CSys (ng/mL)	116	1	0	0.147058	0.26745	0.343541	0.392525	0.425336	0.447893	0.463502	0.474163	0.481177	0.485438	0.487586	0.488089	0.487297	0.485476	0.482834	0.479531	0.475697	0.471435	0.466829	0.461948	0.45685	0.451582	0.446184	0.440691	0.43513	0.429525	0.423897	0.418263	0.412638	0.407034	0.401462	0.39593	0.390445	0.385015	0.379643	0.374335	0.369093	0.363921	0.35882	0.353792	0.348838	0.343959	0.339157	0.334429	0.329778	0.325203
CSys (ng/mL)	19	1	0	0.498695	0.794953	0.957483	1.05294	1.1097	1.14227	1.15899	1.16497	1.16346	1.15665	1.14601	1.1326	1.11716	1.10026	1.0823	1.06359	1.04437	1.02481	1.00506	0.985221	0.965388	0.945624	0.925985	0.906515	0.887248	0.868212	0.849431	0.830921	0.812697	0.794771	0.77715	0.759842	0.74285	0.726179	0.709828	0.6938	0.678093	0.662707	0.647638	0.632886	0.618447	0.604317	0.590492	0.576968	0.563742	0.550808
CSys (ng/mL)	5	1	0	0.240391	0.416029	0.525049	0.59867	0.651402	0.690086	0.718505	0.73909	0.753551	0.763163	0.768897	0.771516	0.771621	0.769699	0.76614	0.761263	0.755331	0.74856	0.741126	0.733177	0.724835	0.7162	0.707356	0.698372	0.689304	0.6802	0.671098	0.662029	0.653019	0.644087	0.635251	0.626524	0.617914	0.609431	0.601079	0.592862	0.584784	0.576845	0.569046	0.561387	0.553867	0.546485	0.539238	0.532125	0.525144	0.518292
CSys (ng/mL)	6	1	0	0.328411	0.547461	0.673057	0.749757	0.798094	0.828312	0.846257	0.855575	0.858668	0.857179	0.852267	0.844775	0.835325	0.824391	0.812336	0.799443	0.785934	0.771986	0.75774	0.74331	0.728786	0.714242	0.699737	0.685321	0.671031	0.656899	0.642951	0.629206	0.61568	0.602386	0.589332	0.576527	0.563974	0.551676	0.539637	0.527855	0.51633	0.505062	0.494047	0.483283	0.472766	0.462494	0.452462	0.442665	0.4331	0.423761
CSys (ng/mL)	44	1	0	0.153001	0.207	0.227458	0.237019	0.241553	0.243235	0.243124	0.241815	0.239672	0.236931	0.233757	0.230264	0.22654	0.222649	0.218641	0.214556	0.210424	0.20627	0.202113	0.197969	0.19385	0.189766	0.185726	0.181734	0.177797	0.173919	0.170102	0.166349	0.162662	0.159041	0.155489	0.152004	0.148589	0.145241	0.141962	0.138751	0.135607	0.132529	0.129518	0.126571	0.123689	0.12087	0.118113	0.115417	0.112781	0.110205
CSys (ng/mL)	15	1	0	0.281435	0.410813	0.470817	0.503713	0.522987	0.534202	0.540196	0.542605	0.542448	0.540393	0.5369	0.532301	0.526843	0.520715	0.514066	0.507014	0.499654	0.492063	0.484304	0.47643	0.468482	0.460498	0.452505	0.444527	0.436586	0.428698	0.420875	0.413131	0.405473	0.397909	0.390445	0.383087	0.375837	0.368699	0.361676	0.354767	0.347976	0.341301	0.334744	0.328304	0.32198	0.315772	0.309679	0.3037	0.297833	0.292078
CSys (ng/mL)	103	1	0	0.282481	0.456005	0.560383	0.63179	0.684008	0.723647	0.754509	0.778982	0.798636	0.814545	0.827469	0.837963	0.846446	0.85324	0.858599	0.862727	0.86579	0.867927	0.86925	0.869855	0.869825	0.869229	0.868127	0.86657	0.864604	0.862269	0.859599	0.856626	0.853377	0.849877	0.846147	0.842209	0.83808	0.833777	0.829314	0.824706	0.819965	0.815102	0.810129	0.805055	0.79989	0.794641	0.789317	0.783926	0.778473	0.772965
CSys (ng/mL)	93	1	0	0.292785	0.440421	0.520484	0.570387	0.603831	0.627282	0.644164	0.656435	0.665293	0.671519	0.675647	0.678058	0.679037	0.6788	0.677519	0.67533	0.672348	0.668668	0.664369	0.659523	0.654189	0.648422	0.64227	0.635775	0.628978	0.621913	0.614611	0.607104	0.599416	0.591574	0.583599	0.575512	0.567333	0.559079	0.550767	0.542412	0.534026	0.525624	0.517217	0.508815	0.500429	0.492068	0.48374	0.475452	0.467212	0.459027
CSys (ng/mL)	30	1	0	0.695334	1.11134	1.3326	1.4569	1.52591	1.56011	1.57112	1.56619	1.55012	1.52617	1.49667	1.4633	1.4273	1.38959	1.35089	1.31174	1.27255	1.23364	1.19527	1.15762	1.12083	1.08501	1.05023	1.01654	0.983969	0.952535	0.922241	0.893079	0.865035	0.838085	0.812206	0.787367	0.763537	0.74068	0.718761	0.697745	0.677595	0.658276	0.63975	0.621983	0.60494	0.588588	0.572894	0.557827	0.543357	0.529453
CSys (ng/mL)	32	1	0	0.245745	0.408203	0.508987	0.578269	0.628468	0.665749	0.693747	0.714815	0.730564	0.742142	0.750398	0.755976	0.759375	0.760992	0.761143	0.760083	0.758022	0.75513	0.751549	0.747395	0.742766	0.73774	0.732387	0.726761	0.72091	0.714874	0.708686	0.702375	0.695963	0.689472	0.682918	0.676317	0.66968	0.66302	0.656345	0.649664	0.642984	0.63631	0.629648	0.623004	0.61638	0.609782	0.603211	0.596672	0.590166	0.583697
CSys (ng/mL)	107	2	0	0.148197	0.237505	0.290306	0.325669	0.351175	0.370507	0.385714	0.398023	0.408201	0.416751	0.424015	0.430231	0.435573	0.440168	0.444115	0.447487	0.450346	0.452739	0.454706	0.45628	0.457489	0.458359	0.458911	0.459164	0.459136	0.458842	0.458299	0.457519	0.456516	0.455302	0.453887	0.452284	0.450502	0.448552	0.446442	0.444182	0.44178	0.439245	0.436584	0.433805	0.430916	0.427923	0.424833	0.421653	0.418388	0.415044
CSys (ng/mL)	40	2	0	0.184405	0.283712	0.344218	0.386918	0.41923	0.444749	0.465492	0.482691	0.49715	0.509423	0.519912	0.528913	0.536657	0.543324	0.549056	0.553971	0.558161	0.561704	0.564666	0.567099	0.569053	0.570565	0.571669	0.572396	0.572772	0.572822	0.572566	0.572021	0.571207	0.570139	0.568832	0.567299	0.565553	0.563606	0.561468	0.559153	0.556667	0.554022	0.551225	0.548287	0.545215	0.542016	0.538699	0.535271	0.531738	0.528107
CSys (ng/mL)	120	2	0	0.17283	0.296836	0.376286	0.431293	0.471476	0.501868	0.525432	0.544048	0.558959	0.571018	0.580821	0.588802	0.595283	0.600508	0.604669	0.607915	0.610368	0.612127	0.613276	0.613881	0.614002	0.613689	0.612984	0.611923	0.610541	0.608865	0.60692	0.60473	0.602314	0.599692	0.596879	0.59389	0.59074	0.587441	0.584006	0.580444	0.576766	0.572981	0.569099	0.565126	0.561072	0.556942	0.552744	0.548483	0.544167	0.5398
CSys (ng/mL)	17	2	0	0.262983	0.442073	0.543276	0.604219	0.64235	0.666233	0.680667	0.68861	0.691986	0.692093	0.689826	0.685818	0.680526	0.674281	0.667328	0.659853	0.651994	0.643857	0.635523	0.627055	0.618502	0.609901	0.601283	0.592671	0.584083	0.575535	0.567037	0.5586	0.55023	0.541934	0.533716	0.52558	0.517529	0.509567	0.501693	0.493911	0.486221	0.478625	0.471122	0.463714	0.4564	0.449181	0.442056	0.435026	0.428091	0.42125
CSys (ng/mL)	98	2	0	0.265878	0.442071	0.546485	0.612094	0.654739	0.682918	0.701609	0.713868	0.721631	0.72616	0.728297	0.72862	0.727535	0.725335	0.722234	0.718394	0.71394	0.708968	0.703557	0.697769	0.691656	0.685262	0.678623	0.671772	0.664736	0.65754	0.650205	0.642751	0.635195	0.627553	0.61984	0.612069	0.604252	0.596401	0.588525	0.580635	0.572738	0.564844	0.55696	0.549092	0.541248	0.533433	0.525653	0.517912	0.510216	0.502568
CSys (ng/mL)	50	2	0	0.142381	0.244797	0.310277	0.356062	0.389868	0.415699	0.435952	0.452175	0.465408	0.476367	0.485562	0.493356	0.500018	0.505746	0.510691	0.514965	0.518658	0.521837	0.524558	0.526863	0.52879	0.530367	0.531619	0.532569	0.533234	0.533632	0.533776	0.533681	0.533359	0.532822	0.532079	0.531142	0.530019	0.52872	0.527254	0.525628	0.52385	0.521929	0.51987	0.517682	0.51537	0.512942	0.510403	0.507759	0.505017	0.50218
CSys (ng/mL)	84	2	0	0.267047	0.446924	0.557528	0.631635	0.683561	0.720828	0.747976	0.767928	0.782629	0.793406	0.801186	0.806629	0.810216	0.812304	0.813165	0.813007	0.811992	0.81025	0.807886	0.804986	0.801619	0.797846	0.793716	0.789272	0.784551	0.779584	0.7744	0.769024	0.763477	0.757779	0.751947	0.745997	0.739943	0.733799	0.727576	0.721284	0.714934	0.708534	0.702093	0.695619	0.689118	0.682597	0.676062	0.669519	0.662972	0.656426
CSys (ng/mL)	80	2	0	0.373505	0.645592	0.823436	0.948627	1.04107	1.11143	1.16615	1.2094	1.244	1.27193	1.2946	1.31304	1.32802	1.34013	1.34985	1.35753	1.36347	1.3679	1.37102	1.37298	1.37391	1.37393	1.37314	1.37161	1.36942	1.36661	1.36326	1.3594	1.35508	1.35033	1.34518	1.33968	1.33384	1.32769	1.32125	1.31455	1.30761	1.30044	1.29306	1.28549	1.27775	1.26984	1.26178	1.25359	1.24527	1.23684
CSys (ng/mL)	27	2	0	0.17441	0.284397	0.351319	0.39542	0.426175	0.448605	0.465538	0.47864	0.488934	0.497076	0.503502	0.508513	0.512327	0.515106	0.516976	0.518038	0.518374	0.518053	0.517136	0.515675	0.513718	0.511306	0.508478	0.50527	0.501713	0.497839	0.493676	0.489248	0.484582	0.479699	0.474622	0.46937	0.463961	0.458414	0.452744	0.446968	0.441099	0.43515	0.429135	0.423064	0.416949	0.410801	0.404628	0.398438	0.392242	0.386045
CSys (ng/mL)	61	2	0	0.275181	0.396634	0.450944	0.480958	0.498858	0.509372	0.514922	0.516955	0.516407	0.513919	0.509948	0.504833	0.498832	0.492145	0.484933	0.477324	0.469422	0.461313	0.453065	0.444735	0.436372	0.428013	0.41969	0.411429	0.40325	0.395171	0.387205	0.379361	0.37165	0.364076	0.356644	0.349358	0.342219	0.335227	0.328385	0.32169	0.315141	0.308738	0.302478	0.296359	0.290379	0.284535	0.278825	0.273245	0.267792	0.262464
CSys (ng/mL)	90	2	0	0.20117	0.296356	0.349603	0.3844	0.409008	0.427328	0.441442	0.452551	0.461402	0.468486	0.47414	0.478607	0.482066	0.484655	0.486481	0.48763	0.488175	0.488175	0.48768	0.486736	0.485382	0.483651	0.481576	0.479186	0.476505	0.473558	0.470367	0.466952	0.463332	0.459525	0.455547	0.451413	0.447138	0.442735	0.438216	0.433594	0.428879	0.424082	0.419212	0.414279	0.409291	0.404256	0.399182	0.394075	0.388942	0.38379
CSys (ng/mL)	67	2	0	0.154972	0.247842	0.302675	0.339166	0.365386	0.385302	0.401082	0.413983	0.42477	0.433928	0.44178	0.448545	0.454383	0.45941	0.463715	0.467369	0.470429	0.472943	0.47495	0.476486	0.477582	0.478266	0.478564	0.478497	0.478089	0.477359	0.476326	0.475008	0.473421	0.471583	0.469507	0.467208	0.464699	0.461995	0.459108	0.456048	0.452828	0.449459	0.445951	0.442313	0.438556	0.434688	0.430718	0.426654	0.422504	0.418275
CSys (ng/mL)	7	3	0	0.716942	1.13048	1.34548	1.46453	1.52981	1.56141	1.57056	1.56423	1.54706	1.52223	1.49202	1.45808	1.42165	1.38365	1.34478	1.30557	1.26645	1.22772	1.18962	1.15234	1.116	1.0807	1.04651	1.01346	0.981586	0.950882	0.921349	0.892973	0.86573	0.839595	0.814536	0.790518	0.767504	0.745457	0.724338	0.704107	0.684725	0.666155	0.648358	0.631297	0.614937	0.599242	0.58418	0.569718	0.555826	0.542474
CSys (ng/mL)	101	3	0	0.281455	0.482603	0.606736	0.688034	0.743307	0.781311	0.807213	0.824337	0.834935	0.840585	0.842423	0.84129	0.837819	0.832496	0.8257	0.817733	0.808834	0.799198	0.788983	0.778319	0.767312	0.756052	0.744612	0.733053	0.721426	0.709775	0.698136	0.686539	0.675009	0.663568	0.652232	0.641018	0.629936	0.618997	0.608209	0.597579	0.587111	0.57681	0.566679	0.556718	0.54693	0.537316	0.527874	0.518605	0.509508	0.500581
CSys (ng/mL)	99	3	0	0.303201	0.533676	0.682147	0.783608	0.856277	0.9098	0.949823	0.979952	1.00263	1.01956	1.032	1.04085	1.04681	1.05039	1.052	1.05198	1.05059	1.04802	1.04447	1.04007	1.03494	1.0292	1.02293	1.0162	1.00909	1.00164	0.993912	0.985944	0.977775	0.969438	0.960963	0.952374	0.943696	0.934948	0.926147	0.91731	0.908451	0.899581	0.890712	0.881853	0.873014	0.8642	0.85542	0.846679	0.837982	0.829334
CSys (ng/mL)	12	3	0	0.213573	0.308545	0.350516	0.373506	0.387484	0.396143	0.401285	0.403959	0.404831	0.404347	0.40282	0.40048	0.397498	0.394005	0.390106	0.385884	0.381405	0.376724	0.371887	0.366931	0.361887	0.35678	0.351632	0.346461	0.341282	0.336108	0.330949	0.325815	0.320712	0.315647	0.310626	0.305653	0.300731	0.295863	0.291053	0.286302	0.281611	0.276983	0.272418	0.267917	0.26348	0.259108	0.254801	0.250559	0.246381	0.242269
CSys (ng/mL)	13	3	0	0.490475	0.847481	1.07459	1.22586	1.32933	1.40058	1.44923	1.48159	1.50198	1.5134	1.51804	1.51747	1.51289	1.5052	1.49507	1.48305	1.46954	1.45487	1.43931	1.42306	1.40628	1.38911	1.37166	1.35401	1.33624	1.3184	1.30053	1.28269	1.26491	1.2472	1.2296	1.21212	1.19477	1.17757	1.16054	1.14367	1.12698	1.11047	1.09416	1.07803	1.06209	1.04636	1.03082	1.01548	1.00035	0.985413
CSys (ng/mL)	49	3	0	0.151257	0.254912	0.319229	0.363049	0.394525	0.417935	0.435822	0.449785	0.460867	0.469772	0.476986	0.482856	0.487637	0.491514	0.494632	0.4971	0.499005	0.500415	0.501386	0.501965	0.502188	0.502087	0.501692	0.501024	0.500105	0.498954	0.497586	0.496017	0.494261	0.492329	0.490234	0.487986	0.485596	0.483072	0.480424	0.47766	0.474787	0.471814	0.468747	0.465592	0.462357	0.459048	0.455669	0.452227	0.448727	0.445173
CSys (ng/mL)	74	3	0	0.233564	0.378196	0.464372	0.52363	0.567633	0.601734	0.628924	0.651051	0.669324	0.684564	0.697352	0.708114	0.717173	0.724778	0.731129	0.736386	0.740684	0.744131	0.746823	0.748837	0.750243	0.751099	0.751456	0.751358	0.750846	0.749953	0.748712	0.747148	0.745289	0.743155	0.740768	0.738145	0.735304	0.73226	0.729028	0.725621	0.72205	0.718328	0.714465	0.71047	0.706354	0.702124	0.697788	0.693355	0.688832	0.684224
CSys (ng/mL)	54	3	0	0.607962	1.07915	1.38823	1.59649	1.7388	1.83544	1.89933	1.93923	1.9613	1.96999	1.96856	1.95945	1.94451	1.92516	1.9025	1.87738	1.85049	1.82236	1.79342	1.764	1.73436	1.70473	1.67526	1.6461	1.61732	1.58903	1.56127	1.53409	1.50751	1.48155	1.45623	1.43155	1.40751	1.3841	1.36131	1.33913	1.31755	1.29655	1.27611	1.25622	1.23685	1.218	1.19964	1.18175	1.16432	1.14733
CSys (ng/mL)	70	3	0	0.254907	0.421486	0.520742	0.586696	0.63308	0.666656	0.691364	0.709701	0.723323	0.733366	0.740634	0.745714	0.749039	0.750941	0.751673	0.751435	0.750384	0.748647	0.746325	0.743502	0.740247	0.736616	0.732657	0.728412	0.723913	0.719191	0.714273	0.709179	0.703931	0.698546	0.69304	0.687426	0.681718	0.675927	0.670063	0.664137	0.658158	0.652132	0.646068	0.639973	0.633852	0.627712	0.621559	0.615397	0.609231	0.603065
CSys (ng/mL)	56	3	0	0.169488	0.275649	0.336092	0.374379	0.400312	0.418592	0.431803	0.441482	0.448597	0.453785	0.457478	0.459984	0.461526	0.46227	0.462341	0.461839	0.46084	0.459407	0.457591	0.455434	0.452971	0.450233	0.447248	0.444037	0.440621	0.43702	0.433251	0.429327	0.425265	0.421076	0.416773	0.412368	0.40787	0.403291	0.398638	0.393921	0.389148	0.384327	0.379465	0.374569	0.369645	0.364699	0.359736	0.354763	0.349785	0.344805
CSys (ng/mL)	34	3	0	0.197938	0.286071	0.332617	0.362256	0.382621	0.39709	0.40747	0.414838	0.419898	0.423138	0.424922	0.425525	0.425165	0.424013	0.422208	0.419863	0.417069	0.413901	0.410421	0.406681	0.402721	0.398579	0.394282	0.389858	0.385326	0.380705	0.376011	0.371257	0.366455	0.361616	0.356748	0.351859	0.346958	0.34205	0.337141	0.332236	0.32734	0.322457	0.317592	0.312747	0.307926	0.303133	0.298369	0.293637	0.28894	0.28428
CSys (ng/mL)	68	3	0	0.423664	0.700306	0.871567	0.985251	1.06341	1.11785	1.15561	1.18122	1.1977	1.20714	1.21108	1.21065	1.20671	1.19996	1.19091	1.18002	1.16763	1.15403	1.13947	1.12414	1.10822	1.09184	1.07513	1.05818	1.04108	1.0239	1.00671	0.989544	0.972457	0.955482	0.938649	0.921983	0.905505	0.889232	0.873177	0.857352	0.841764	0.826421	0.811327	0.796485	0.781897	0.767564	0.753486	0.739662	0.726091	0.712771
CSys (ng/mL)	59	4	0	0.163174	0.272699	0.33524	0.374388	0.400707	0.419082	0.432091	0.441268	0.447603	0.45177	0.454244	0.455373	0.455417	0.454578	0.453011	0.450845	0.448179	0.445098	0.441671	0.437955	0.433998	0.429842	0.425521	0.421064	0.416496	0.41184	0.407113	0.402332	0.39751	0.39266	0.387792	0.382915	0.378036	0.373164	0.368303	0.363459	0.358637	0.35384	0.349073	0.344337	0.339637	0.334973	0.330349	0.325765	0.321224	0.316727
CSys (ng/mL)	46	4	0	0.608401	0.889699	1.03184	1.11276	1.15856	1.18173	1.18954	1.18656	1.17586	1.15961	1.13934	1.11624	1.09116	1.06479	1.03764	1.01012	0.982539	0.955145	0.92812	0.901606	0.875708	0.850501	0.826039	0.802356	0.779473	0.757396	0.736125	0.71565	0.695958	0.677029	0.658841	0.641369	0.624588	0.608471	0.59299	0.578117	0.563824	0.550085	0.536873	0.524161	0.511926	0.500143	0.488789	0.477842	0.467282	0.457087
CSys (ng/mL)	63	4	0	0.235309	0.341449	0.388656	0.413531	0.427437	0.435008	0.438584	0.439487	0.438518	0.436192	0.432855	0.428753	0.424061	0.418912	0.413406	0.407622	0.401623	0.395456	0.389164	0.382779	0.376328	0.369835	0.363318	0.356794	0.350276	0.343778	0.337308	0.330877	0.324491	0.318157	0.311882	0.305669	0.299524	0.293451	0.287451	0.28153	0.275687	0.269927	0.26425	0.258658	0.253153	0.247734	0.242402	0.237159	0.232005	0.226939
CSys (ng/mL)	77	4	0	0.471044	0.748355	0.911037	1.01879	1.09417	1.14788	1.18606	1.21257	1.23005	1.24034	1.24484	1.24463	1.24057	1.23333	1.22351	1.21157	1.19792	1.18289	1.16677	1.1498	1.13218	1.11408	1.09565	1.07702	1.05827	1.0395	1.02078	1.00216	0.983707	0.965446	0.947413	0.929634	0.912129	0.894914	0.878001	0.861398	0.84511	0.829141	0.813492	0.798163	0.783151	0.768455	0.754071	0.739993	0.726218	0.712739
CSys (ng/mL)	78	4	0	0.210767	0.33333	0.394569	0.427892	0.447139	0.458332	0.464444	0.467128	0.467391	0.465884	0.463047	0.459193	0.454548	0.449283	0.443531	0.437398	0.43097	0.424316	0.417496	0.410557	0.403542	0.396485	0.389415	0.382357	0.375331	0.368356	0.361445	0.354611	0.347864	0.341212	0.334662	0.328218	0.321885	0.315666	0.309563	0.303578	0.29771	0.291962	0.286331	0.280818	0.275422	0.270141	0.264974	0.25992	0.254976	0.25014
CSys (ng/mL)	85	4	0	0.144872	0.242969	0.303911	0.344954	0.374136	0.395699	0.412109	0.424885	0.434997	0.443092	0.449609	0.454859	0.459068	0.462401	0.464985	0.466917	0.468275	0.469119	0.469501	0.469464	0.469044	0.468272	0.467176	0.465779	0.464105	0.462173	0.460001	0.457606	0.455004	0.45221	0.449237	0.446098	0.442805	0.439371	0.435806	0.432119	0.428322	0.424422	0.42043	0.416353	0.412199	0.407975	0.40369	0.399349	0.394959	0.390526
CSys (ng/mL)	95	4	0	0.542481	0.823236	0.957025	1.02647	1.06263	1.07888	1.08208	1.0763	1.06413	1.04734	1.02719	1.00461	0.980297	0.954786	0.928505	0.901792	0.87492	0.848105	0.821523	0.795313	0.769587	0.744431	0.719912	0.696079	0.672969	0.650606	0.629004	0.608169	0.5881	0.568792	0.550233	0.53241	0.515306	0.498901	0.483174	0.468104	0.453666	0.439839	0.426597	0.413917	0.401775	0.390148	0.379013	0.368348	0.35813	0.348339
CSys (ng/mL)	96	4	0	0.634145	1.01205	1.22101	1.34325	1.41468	1.45376	1.47126	1.47397	1.46634	1.45142	1.43131	1.40755	1.38125	1.35324	1.32413	1.2944	1.2644	1.2344	1.20462	1.1752	1.14626	1.1179	1.09017	1.06312	1.03678	1.01117	0.986285	0.962139	0.938723	0.916026	0.894037	0.872739	0.852114	0.832143	0.812806	0.794082	0.77595	0.758389	0.741377	0.724893	0.708918	0.693431	0.678412	0.663843	0.649706	0.635982
CSys (ng/mL)	35	4	0	0.367006	0.543801	0.637562	0.694533	0.731295	0.755713	0.772059	0.782823	0.789545	0.793224	0.794543	0.793982	0.791898	0.78856	0.784178	0.77892	0.772922	0.766295	0.759133	0.751516	0.743511	0.735175	0.726559	0.717707	0.708656	0.699442	0.690094	0.680639	0.671099	0.661496	0.651851	0.642179	0.632496	0.622815	0.613149	0.603509	0.593905	0.584347	0.574842	0.565397	0.55602	0.546717	0.537492	0.528351	0.519298	0.510336
CSys (ng/mL)	108	4	0	0.16554	0.224202	0.246159	0.256597	0.261763	0.263906	0.264123	0.263037	0.261039	0.258384	0.25525	0.251766	0.248024	0.244097	0.240038	0.23589	0.231686	0.22745	0.223203	0.218962	0.214738	0.210542	0.206382	0.202264	0.198193	0.194173	0.190207	0.186297	0.182446	0.178654	0.174923	0.171253	0.167645	0.164099	0.160615	0.157192	0.153832	0.150533	0.147294	0.144117	0.140999	0.137941	0.134941	0.132	0.129116	0.126289
CSys (ng/mL)	21	4	0	0.257196	0.4219	0.512582	0.566737	0.600791	0.622408	0.63572	0.643232	0.646572	0.646851	0.644848	0.641127	0.636099	0.630074	0.623289	0.615924	0.608121	0.599992	0.591626	0.583092	0.574447	0.565738	0.557001	0.548267	0.539558	0.530896	0.522297	0.513773	0.505335	0.496992	0.48875	0.480615	0.472591	0.464682	0.45689	0.449216	0.441662	0.434228	0.426915	0.419723	0.412651	0.405698	0.398864	0.392147	0.385547	0.379062
CSys (ng/mL)	37	4	0	0.621589	1.03382	1.28731	1.45417	1.56746	1.64458	1.69595	1.72834	1.74643	1.75353	1.75208	1.74395	1.73055	1.713	1.6922	1.66887	1.6436	1.61685	1.58903	1.56045	1.53139	1.50206	1.47264	1.44328	1.41411	1.38521	1.35668	1.32857	1.30093	1.27381	1.24723	1.22121	1.19577	1.17092	1.14665	1.12297	1.09988	1.07736	1.05542	1.03404	1.01321	0.992916	0.973148	0.95389	0.935129	0.916851
CSys (ng/mL)	91	5	0	0.327037	0.465521	0.524728	0.553302	0.566921	0.57202	0.571791	0.568017	0.561782	0.553795	0.544545	0.534387	0.523583	0.512333	0.500792	0.489079	0.47729	0.465497	0.453759	0.442123	0.430623	0.419289	0.408142	0.3972	0.386474	0.375975	0.36571	0.355682	0.345894	0.336348	0.327044	0.31798	0.309155	0.300565	0.292208	0.28408	0.276177	0.268495	0.261028	0.253773	0.246725	0.239877	0.233227	0.226768	0.220495	0.214404
CSys (ng/mL)	87	5	0	0.335719	0.559314	0.687322	0.767918	0.821971	0.859151	0.884756	0.902075	0.913301	0.919949	0.923097	0.923529	0.92183	0.91844	0.913702	0.907885	0.901203	0.893828	0.885902	0.87754	0.868836	0.859869	0.850706	0.841401	0.832	0.822541	0.813055	0.803569	0.794107	0.784685	0.77532	0.766025	0.756809	0.747681	0.738648	0.729716	0.720888	0.71217	0.703562	0.695066	0.686685	0.678418	0.670266	0.662229	0.654306	0.646497
CSys (ng/mL)	29	5	0	0.223101	0.35644	0.432771	0.482642	0.517263	0.541807	0.559215	0.571358	0.579506	0.584562	0.587194	0.587905	0.587087	0.585046	0.582027	0.578224	0.573794	0.568864	0.563535	0.55789	0.551997	0.545912	0.539679	0.533335	0.526911	0.52043	0.513913	0.507378	0.500837	0.494303	0.487786	0.481292	0.474829	0.468403	0.462017	0.455677	0.449385	0.443144	0.436956	0.430824	0.424749	0.418732	0.412776	0.40688	0.401045	0.395274
CSys (ng/mL)	83	5	0	0.171892	0.266878	0.315966	0.345325	0.364363	0.377059	0.385475	0.39083	0.393907	0.395237	0.395199	0.394073	0.392076	0.389376	0.386108	0.382383	0.37829	0.373904	0.369286	0.364486	0.359549	0.354508	0.349394	0.344232	0.339041	0.333839	0.328641	0.323458	0.318301	0.313177	0.308093	0.303056	0.298069	0.293137	0.288262	0.283447	0.278693	0.274003	0.269377	0.264816	0.260321	0.255891	0.251528	0.24723	0.242998	0.238832
CSys (ng/mL)	81	5	0	0.24798	0.401007	0.478078	0.52007	0.543928	0.557247	0.563953	0.566288	0.565617	0.562814	0.558462	0.552969	0.546627	0.539651	0.532207	0.524421	0.51639	0.508191	0.499886	0.491521	0.483137	0.474762	0.466421	0.458133	0.449913	0.441774	0.433724	0.425772	0.417922	0.41018	0.402548	0.395029	0.387624	0.380336	0.373163	0.366107	0.359167	0.352343	0.345635	0.339041	0.332562	0.326195	0.319939	0.313795	0.307759	0.301831
CSys (ng/mL)	10	5	0	0.141876	0.203061	0.23608	0.257995	0.274037	0.286494	0.296545	0.304856	0.311839	0.317764	0.322817	0.327134	0.330815	0.333936	0.33656	0.338733	0.340496	0.341883	0.342923	0.343641	0.344058	0.344196	0.344071	0.343702	0.343102	0.342287	0.34127	0.340064	0.338679	0.337128	0.33542	0.333566	0.331575	0.329457	0.327218	0.324869	0.322416	0.319867	0.317229	0.314508	0.31171	0.308843	0.30591	0.302919	0.299874	0.296781
CSys (ng/mL)	82	5	0	0.476322	0.786612	0.975248	1.10067	1.1884	1.25105	1.29592	1.32766	1.34941	1.36338	1.37119	1.37405	1.37287	1.3684	1.36121	1.35179	1.34053	1.32775	1.31374	1.29872	1.2829	1.26644	1.24948	1.23216	1.21457	1.1968	1.17894	1.16104	1.14317	1.12537	1.10769	1.09015	1.07278	1.05562	1.03867	1.02196	1.00549	0.989288	0.973347	0.957678	0.942283	0.927166	0.912327	0.897766	0.883483	0.869475
CSys (ng/mL)	53	5	0	0.203139	0.334547	0.414329	0.466796	0.503043	0.528942	0.547912	0.562056	0.572717	0.580783	0.586858	0.591365	0.594608	0.59681	0.598138	0.59872	0.598656	0.598027	0.596896	0.595317	0.593335	0.590987	0.588308	0.585326	0.582067	0.578554	0.574809	0.570851	0.566697	0.562365	0.557868	0.553222	0.548439	0.543532	0.538513	0.533393	0.528182	0.522889	0.517524	0.512096	0.506612	0.50108	0.495507	0.4899	0.484266	0.47861
CSys (ng/mL)	73	5	0	0.47383	0.761802	0.929778	1.03652	1.10695	1.15369	1.1841	1.20284	1.213	1.21673	1.21557	1.21063	1.20277	1.19261	1.18067	1.16734	1.15292	1.13768	1.12181	1.10548	1.08882	1.07194	1.05494	1.03788	1.02083	1.00384	0.986942	0.970184	0.953589	0.937181	0.920977	0.904994	0.889243	0.873734	0.858474	0.843468	0.828721	0.814234	0.800008	0.786044	0.77234	0.758896	0.745708	0.732775	0.720093	0.707658
CSys (ng/mL)	89	5	0	0.295624	0.495155	0.621623	0.711609	0.779584	0.832249	0.873475	0.905849	0.931223	0.950984	0.966192	0.977678	0.986101	0.99199	0.995775	0.997809	0.998381	0.99773	0.996057	0.993525	0.990276	0.986424	0.982067	0.977287	0.972153	0.966723	0.961046	0.955163	0.94911	0.942917	0.936608	0.930204	0.923725	0.917186	0.910599	0.903976	0.897328	0.890661	0.883984	0.877303	0.870622	0.863947	0.857281	0.850628	0.843991	0.837373
CSys (ng/mL)	52	5	0	0.304099	0.514488	0.646739	0.736905	0.801013	0.847465	0.881408	0.90625	0.92433	0.937298	0.946338	0.952316	0.955878	0.957509	0.957584	0.956391	0.954159	0.951067	0.947261	0.942858	0.937954	0.932628	0.926946	0.920963	0.914725	0.908272	0.901638	0.89485	0.887934	0.880912	0.873803	0.866622	0.859384	0.852103	0.844788	0.837451	0.830099	0.822742	0.815384	0.808034	0.800696	0.793376	0.786078	0.778805	0.771561	0.764351
CSys (ng/mL)	39	5	0	0.155342	0.230786	0.2708	0.296419	0.314529	0.328106	0.338664	0.34706	0.353816	0.359276	0.36368	0.3672	0.369968	0.372086	0.373633	0.374675	0.375264	0.375446	0.375258	0.374734	0.373901	0.372785	0.371408	0.369792	0.367953	0.365911	0.363679	0.361274	0.358707	0.355991	0.353139	0.350161	0.347068	0.343869	0.340573	0.337189	0.333725	0.330188	0.326586	0.322925	0.319212	0.315454	0.311655	0.307821	0.303957	0.300068
CSys (ng/mL)	42	6	0	0.109814	0.147409	0.160184	0.165268	0.167023	0.166954	0.165755	0.163817	0.16138	0.158601	0.155592	0.152428	0.149167	0.145853	0.142516	0.139182	0.135869	0.132592	0.129362	0.126187	0.123074	0.120027	0.117049	0.114142	0.111308	0.108546	0.105858	0.103241	0.100696	0.0982212	0.0958155	0.0934774	0.0912054	0.0889977	0.0868528	0.0847688	0.0827441	0.0807769	0.0788654	0.077008	0.075203	0.0734488	0.0717437	0.0700861	0.0684746	0.0669077
CSys (ng/mL)	23	6	0	0.477515	0.80046	0.986632	1.10325	1.18069	1.23317	1.26832	1.29086	1.30389	1.30963	1.30968	1.30524	1.29722	1.28633	1.27315	1.25813	1.24163	1.22398	1.20542	1.18618	1.16642	1.14631	1.12598	1.10554	1.08507	1.06466	1.04438	1.02427	1.00439	0.984783	0.965469	0.94648	0.927836	0.909552	0.891643	0.874116	0.856979	0.840234	0.823884	0.807927	0.792363	0.777188	0.762397	0.747985	0.733946	0.720273
CSys (ng/mL)	24	6	0	0.274352	0.419132	0.49768	0.546447	0.578592	0.600312	0.61504	0.62484	0.631026	0.634476	0.6358	0.63544	0.633726	0.630913	0.627197	0.622738	0.617663	0.612077	0.606067	0.599705	0.593053	0.586162	0.579075	0.571831	0.564461	0.556994	0.549452	0.541858	0.534229	0.526581	0.518927	0.51128	0.503651	0.496047	0.488479	0.480952	0.473474	0.466049	0.458682	0.451378	0.44414	0.436972	0.429876	0.422855	0.415911	0.409046
CSys (ng/mL)	25	6	0	0.298981	0.485	0.594273	0.664956	0.713083	0.746646	0.770239	0.78672	0.797961	0.80524	0.80946	0.811277	0.81118	0.809541	0.806647	0.802724	0.797952	0.792475	0.786411	0.779857	0.772892	0.765583	0.757987	0.75015	0.742114	0.733913	0.725578	0.717135	0.708608	0.700015	0.691375	0.682704	0.674015	0.665321	0.656632	0.647958	0.639307	0.630688	0.622108	0.613571	0.605085	0.596653	0.588281	0.579972	0.571729	0.563555
CSys (ng/mL)	45	6	0	0.238274	0.353696	0.41329	0.448534	0.470525	0.484503	0.493308	0.498603	0.501419	0.502427	0.502079	0.500692	0.498488	0.495631	0.492242	0.488413	0.484215	0.479705	0.474926	0.469917	0.464708	0.459327	0.453797	0.448138	0.442368	0.436505	0.430562	0.424554	0.418493	0.412391	0.406257	0.400102	0.393934	0.387763	0.381595	0.375437	0.369296	0.363179	0.357089	0.351034	0.345016	0.339041	0.333112	0.327233	0.321407	0.315637
CSys (ng/mL)	60	6	0	0.233467	0.398828	0.498285	0.563753	0.609718	0.643148	0.667917	0.686422	0.700247	0.710483	0.717906	0.723082	0.726438	0.728297	0.728914	0.72849	0.727185	0.725132	0.722437	0.71919	0.715467	0.711331	0.706835	0.702025	0.696942	0.691618	0.686085	0.680369	0.674493	0.668477	0.662339	0.656097	0.649764	0.643354	0.636879	0.630349	0.623775	0.617164	0.610526	0.603868	0.597197	0.590518	0.583838	0.577161	0.570493	0.563838
CSys (ng/mL)	20	6	0	0.267816	0.452619	0.567271	0.644883	0.700212	0.740537	0.770072	0.79156	0.806907	0.817493	0.824342	0.82823	0.829754	0.829381	0.827478	0.824338	0.820195	0.815238	0.809621	0.803469	0.796883	0.789948	0.782732	0.775292	0.767674	0.759918	0.752055	0.744113	0.736114	0.728077	0.720017	0.711947	0.70388	0.695824	0.687787	0.679776	0.671798	0.663857	0.655958	0.648104	0.640299	0.632545	0.624845	0.617202	0.609617	0.602092
CSys (ng/mL)	88	6	0	0.208392	0.343187	0.423039	0.47545	0.5119	0.537829	0.556301	0.569267	0.578059	0.583633	0.586687	0.587751	0.587227	0.58543	0.58261	0.578964	0.574652	0.569805	0.564528	0.558909	0.553021	0.546922	0.540663	0.534284	0.527819	0.521298	0.514742	0.508174	0.501608	0.495058	0.488535	0.48205	0.475609	0.469219	0.462885	0.456611	0.4504	0.444256	0.438179	0.432173	0.426237	0.420373	0.414582	0.408863	0.403217	0.397643
CSys (ng/mL)	72	6	0	0.30477	0.504063	0.626467	0.708087	0.765182	0.806314	0.836518	0.858942	0.875643	0.888013	0.897022	0.903367	0.907559	0.909982	0.910928	0.910627	0.909258	0.906965	0.903868	0.900065	0.895636	0.890652	0.885174	0.879252	0.872934	0.866261	0.859268	0.851989	0.844453	0.836689	0.82872	0.82057	0.81226	0.803809	0.795235	0.786554	0.777784	0.768936	0.760026	0.751065	0.742065	0.733036	0.723989	0.714932	0.705875	0.696824
CSys (ng/mL)	76	6	0	0.223801	0.321517	0.362595	0.382583	0.392304	0.396165	0.396411	0.394325	0.390687	0.385996	0.38058	0.374667	0.368415	0.361936	0.355314	0.348609	0.341868	0.335125	0.328406	0.321731	0.315116	0.308571	0.302107	0.295729	0.289444	0.283254	0.277164	0.271174	0.265287	0.259503	0.253823	0.248247	0.242774	0.237406	0.23214	0.226976	0.221913	0.216951	0.212088	0.207323	0.202655	0.198083	0.193605	0.18922	0.184927	0.180724
CSys (ng/mL)	4	6	0	0.349626	0.56599	0.685496	0.754861	0.795462	0.818172	0.829158	0.832185	0.829667	0.823217	0.813944	0.802638	0.789871	0.776067	0.761545	0.746546	0.731256	0.715818	0.700342	0.684912	0.669594	0.654438	0.639484	0.624761	0.61029	0.596088	0.582167	0.568533	0.555193	0.542148	0.5294	0.516947	0.504787	0.492918	0.481336	0.470036	0.459014	0.448264	0.437782	0.42756	0.417594	0.407878	0.398406	0.389172	0.38017	0.371393
CSys (ng/mL)	41	6	0	0.557402	0.91625	1.12407	1.25138	1.33044	1.37772	1.4029	1.41216	1.40971	1.39852	1.3808	1.35819	1.33197	1.30314	1.27249	1.24064	1.2081	1.17525	1.14242	1.10986	1.07775	1.04625	1.01548	0.985505	0.956396	0.928188	0.900904	0.874552	0.849133	0.824635	0.801045	0.77834	0.756496	0.735486	0.715281	0.695851	0.677164	0.65919	0.641898	0.625257	0.609238	0.593811	0.578949	0.564624	0.550811	0.537485
CSys (ng/mL)	18	7	0	0.375215	0.563383	0.675559	0.750771	0.80375	0.841718	0.868795	0.887615	0.90001	0.907318	0.910553	0.9105	0.907773	0.902864	0.896165	0.887992	0.878606	0.868219	0.857006	0.845114	0.832665	0.819762	0.806494	0.792935	0.779151	0.765195	0.751118	0.736961	0.722761	0.70855	0.694358	0.680209	0.666127	0.65213	0.638237	0.624463	0.610821	0.597325	0.583985	0.57081	0.557809	0.544988	0.532355	0.519913	0.507669	0.495624
CSys (ng/mL)	102	7	0	0.113065	0.182083	0.218169	0.239262	0.252738	0.261738	0.267805	0.271817	0.274321	0.275679	0.276147	0.275908	0.275099	0.273828	0.272176	0.270212	0.267989	0.265553	0.262941	0.260184	0.25731	0.254339	0.251292	0.248185	0.245031	0.241843	0.23863	0.235402	0.232166	0.228928	0.225695	0.222471	0.219261	0.216067	0.212894	0.209744	0.206618	0.203521	0.200452	0.197413	0.194406	0.191431	0.18849	0.185583	0.182711	0.179874
CSys (ng/mL)	75	7	0	0.419244	0.675043	0.818376	0.905393	0.959912	0.993541	1.01293	1.02229	1.02445	1.02136	1.01441	1.00464	0.992781	0.979404	0.964938	0.949709	0.933971	0.917917	0.901698	0.88543	0.869205	0.853091	0.837142	0.821399	0.805892	0.790644	0.775671	0.760985	0.746594	0.732501	0.718709	0.705218	0.692026	0.679131	0.666528	0.654214	0.642183	0.630429	0.618947	0.607731	0.596774	0.586071	0.575615	0.565399	0.555417	0.545663
CSys (ng/mL)	55	7	0	0.163959	0.212072	0.234771	0.247949	0.255726	0.260036	0.26199	0.262287	0.261396	0.259642	0.257258	0.254414	0.251233	0.247807	0.244206	0.240481	0.236671	0.232806	0.228909	0.224996	0.221081	0.217175	0.213286	0.209419	0.205581	0.201776	0.198006	0.194274	0.190583	0.186934	0.183328	0.179768	0.176254	0.172787	0.169367	0.165995	0.162672	0.159398	0.156173	0.152997	0.149871	0.146794	0.143767	0.140789	0.13786	0.13498
CSys (ng/mL)	16	7	0	0.154705	0.210113	0.232155	0.243127	0.248755	0.251217	0.251621	0.250621	0.248633	0.245936	0.242727	0.239147	0.2353	0.231264	0.227101	0.222857	0.218567	0.214261	0.20996	0.205682	0.20144	0.197245	0.193106	0.189027	0.185014	0.181071	0.177201	0.173404	0.169682	0.166035	0.162464	0.158969	0.155549	0.152203	0.148931	0.145732	0.142604	0.139546	0.136557	0.133637	0.130783	0.127994	0.125268	0.122606	0.120004	0.117462
CSys (ng/mL)	64	7	0	0.142602	0.241804	0.305239	0.349698	0.382789	0.40849	0.429128	0.446154	0.460502	0.472798	0.483469	0.492817	0.501059	0.508356	0.514828	0.520569	0.525652	0.530137	0.534071	0.537494	0.540442	0.542944	0.545028	0.546715	0.548029	0.548988	0.549611	0.549915	0.549916	0.549629	0.549068	0.548248	0.54718	0.545877	0.544352	0.542614	0.540677	0.538548	0.53624	0.533761	0.531121	0.528328	0.525392	0.52232	0.51912	0.515799
CSys (ng/mL)	86	7	0	0.59573	0.876187	1.00855	1.07739	1.11185	1.12539	1.12548	1.11663	1.10171	1.08265	1.06077	1.03701	1.01205	0.986394	0.960427	0.934426	0.908602	0.88311	0.858066	0.833555	0.809637	0.786352	0.763727	0.741777	0.720507	0.699917	0.68	0.660747	0.642144	0.624176	0.606826	0.590075	0.573904	0.558294	0.543225	0.528678	0.514633	0.50107	0.487972	0.475319	0.463093	0.451277	0.439855	0.428809	0.418125	0.407788
CSys (ng/mL)	51	7	0	0.0781152	0.101868	0.113253	0.12052	0.125743	0.129718	0.132827	0.135285	0.137231	0.138759	0.139939	0.140822	0.141446	0.141844	0.14204	0.142054	0.141905	0.141607	0.141173	0.140614	0.139942	0.139166	0.138293	0.137333	0.136292	0.135178	0.133996	0.132752	0.131453	0.130102	0.128705	0.127267	0.125791	0.124282	0.122743	0.121179	0.119591	0.117983	0.116359	0.11472	0.11307	0.111411	0.109745	0.108074	0.1064	0.104725
CSys (ng/mL)	106	7	0	0.471765	0.783039	0.971618	1.0936	1.17525	1.23039	1.26717	1.29075	1.30459	1.31107	1.31188	1.30827	1.30119	1.29135	1.27932	1.26553	1.25035	1.23405	1.21688	1.19903	1.18066	1.1619	1.14287	1.12365	1.10433	1.08498	1.06565	1.04639	1.02724	1.00823	0.989399	0.970767	0.952353	0.934174	0.916245	0.898576	0.881176	0.864052	0.84721	0.830652	0.814381	0.798399	0.782706	0.767301	0.752184	0.737352
CSys (ng/mL)	33	7	0	0.239215	0.359604	0.417125	0.44687	0.46199	0.468486	0.469552	0.467056	0.462161	0.455629	0.447978	0.439568	0.430658	0.421438	0.412046	0.402583	0.393125	0.38373	0.374437	0.365277	0.356272	0.347437	0.338784	0.330318	0.322044	0.313965	0.306079	0.298388	0.290888	0.283578	0.276455	0.269514	0.262754	0.25617	0.249757	0.243513	0.237433	0.231513	0.225749	0.220136	0.214672	0.209353	0.204173	0.19913	0.19422	0.18944
CSys (ng/mL)	112	7	0	0.211986	0.353438	0.444636	0.509419	0.558084	0.596133	0.626865	0.652363	0.673988	0.692656	0.708996	0.723452	0.736344	0.747906	0.758315	0.767706	0.776183	0.78383	0.790715	0.796895	0.802416	0.80732	0.811642	0.815414	0.818665	0.821421	0.823706	0.825543	0.826952	0.827955	0.828568	0.828812	0.828701	0.828253	0.827484	0.826408	0.825039	0.823392	0.821479	0.819314	0.816908	0.814274	0.811422	0.808365	0.805111	0.801671
CSys (ng/mL)	119	7	0	0.272739	0.423852	0.50479	0.553621	0.584952	0.605731	0.619715	0.629081	0.635161	0.638807	0.640589	0.640906	0.640043	0.638211	0.635572	0.632252	0.628349	0.623944	0.619105	0.613888	0.608339	0.602499	0.596404	0.590086	0.583571	0.576885	0.57005	0.563087	0.556013	0.548845	0.5416	0.53429	0.52693	0.519531	0.512103	0.504659	0.497206	0.489753	0.482309	0.474881	0.467477	0.460101	0.452761	0.445461	0.438206	0.431002
CSys (ng/mL)	65	8	0	0.171112	0.289653	0.362075	0.410239	0.444256	0.46917	0.487828	0.501984	0.512784	0.521009	0.527209	0.531782	0.535026	0.537169	0.538388	0.538824	0.538591	0.537781	0.536472	0.534728	0.532602	0.530142	0.527385	0.524367	0.521117	0.51766	0.51402	0.510217	0.506268	0.50219	0.497996	0.4937	0.489314	0.484848	0.480311	0.475713	0.471061	0.466363	0.461625	0.456855	0.452056	0.447236	0.442398	0.437548	0.432689	0.427825
CSys (ng/mL)	47	8	0	0.397696	0.612908	0.729099	0.799686	0.844294	0.872094	0.888248	0.895971	0.897399	0.89403	0.886959	0.87702	0.864861	0.850997	0.835844	0.81974	0.802958	0.785725	0.768224	0.750605	0.73299	0.715478	0.698148	0.681063	0.664273	0.647815	0.631718	0.616003	0.600685	0.585772	0.571268	0.557175	0.543491	0.53021	0.517328	0.504835	0.492723	0.480982	0.469602	0.458571	0.447879	0.437515	0.427466	0.417722	0.408271	0.399104
CSys (ng/mL)	43	8	0	0.19751	0.32166	0.39662	0.446258	0.48125	0.507133	0.527025	0.542776	0.555526	0.566002	0.574685	0.581905	0.587894	0.592825	0.596825	0.599997	0.602422	0.604165	0.605284	0.605826	0.605834	0.605347	0.604397	0.603016	0.601233	0.599074	0.596564	0.593726	0.590582	0.587152	0.583457	0.579513	0.57534	0.570953	0.566368	0.5616	0.556663	0.551571	0.546336	0.540972	0.535489	0.529898	0.52421	0.518435	0.512582	0.506661
CSys (ng/mL)	9	8	0	0.151574	0.285434	0.380994	0.451599	0.505888	0.548868	0.583605	0.612119	0.635811	0.655691	0.672498	0.686791	0.698996	0.709442	0.718391	0.72605	0.73259	0.738147	0.742838	0.746759	0.749991	0.752606	0.754662	0.756212	0.757301	0.75797	0.758254	0.758184	0.757787	0.757089	0.756113	0.754878	0.753404	0.751706	0.749801	0.747702	0.745422	0.742972	0.740365	0.73761	0.734716	0.731692	0.728547	0.725289	0.721923	0.718457
CSys (ng/mL)	11	8	0	0.259094	0.354542	0.398045	0.420869	0.4331	0.439158	0.441291	0.440771	0.438374	0.434604	0.429802	0.42421	0.418001	0.411308	0.404232	0.396852	0.389236	0.381436	0.3735	0.365465	0.357366	0.349231	0.341087	0.332956	0.324857	0.316807	0.308822	0.300914	0.293095	0.285376	0.277763	0.270266	0.26289	0.25564	0.248521	0.241536	0.234688	0.22798	0.221413	0.214989	0.208707	0.202569	0.196573	0.19072	0.18501	0.17944
CSys (ng/mL)	57	8	0	0.288218	0.47548	0.596746	0.682499	0.746315	0.79559	0.83476	0.866621	0.893005	0.915153	0.933934	0.949967	0.963711	0.975508	0.985622	0.994261	1.00159	1.00774	1.01283	1.01694	1.02017	1.02258	1.02423	1.02517	1.02547	1.02516	1.02428	1.02288	1.02098	1.01863	1.01584	1.01266	1.0091	1.00519	1.00096	0.996431	0.991617	0.986541	0.981222	0.975677	0.969923	0.963976	0.957851	0.951561	0.94512	0.938541
CSys (ng/mL)	110	8	0	0.252426	0.451939	0.585961	0.682465	0.755587	0.812466	0.857222	0.892558	0.920399	0.942186	0.95903	0.971806	0.981214	0.987819	0.992085	0.994393	0.995061	0.994353	0.992491	0.989661	0.98602	0.9817	0.976814	0.971456	0.965707	0.959634	0.953297	0.946744	0.940017	0.93315	0.926175	0.919117	0.911997	0.904834	0.897643	0.890438	0.883229	0.876026	0.868838	0.86167	0.854528	0.847418	0.840343	0.833306	0.826311	0.819359
CSys (ng/mL)	105	8	0	0.427353	0.606649	0.686556	0.724287	0.740114	0.743439	0.739221	0.730284	0.718335	0.704447	0.689323	0.673433	0.657098	0.64054	0.623918	0.607344	0.590901	0.574649	0.558631	0.542881	0.527422	0.512273	0.497447	0.482953	0.468796	0.454981	0.441508	0.428378	0.41559	0.40314	0.391026	0.379243	0.367786	0.35665	0.34583	0.335319	0.325111	0.3152	0.305578	0.296239	0.287176	0.278383	0.269852	0.261576	0.25355	0.245765
CSys (ng/mL)	28	8	0	0.139113	0.225256	0.274986	0.306866	0.328556	0.34379	0.354688	0.362547	0.368205	0.372218	0.374966	0.376719	0.377673	0.377973	0.377729	0.377027	0.375934	0.374505	0.372784	0.370809	0.36861	0.366213	0.363642	0.360916	0.358053	0.355067	0.351972	0.348781	0.345504	0.342151	0.33873	0.335252	0.331722	0.328147	0.324535	0.32089	0.317218	0.313525	0.309814	0.306091	0.302358	0.29862	0.29488	0.291142	0.287407	0.28368
CSys (ng/mL)	114	8	0	0.3826	0.602824	0.72567	0.802487	0.853252	0.887438	0.910275	0.924921	0.933407	0.937121	0.937058	0.933965	0.928418	0.920878	0.911715	0.901233	0.889682	0.877275	0.864184	0.85056	0.836526	0.822187	0.807635	0.792943	0.778177	0.76339	0.74863	0.733934	0.719337	0.704864	0.69054	0.676383	0.662409	0.648631	0.63506	0.621704	0.608568	0.595659	0.582979	0.570531	0.558315	0.546333	0.534584	0.523067	0.51178	0.500722
CSys (ng/mL)	117	8	0	0.137113	0.203648	0.235836	0.253573	0.26375	0.269512	0.272519	0.273722	0.273697	0.272806	0.271286	0.269296	0.266947	0.264318	0.261465	0.25843	0.255248	0.251942	0.248535	0.245043	0.241479	0.237858	0.23419	0.230483	0.226748	0.222991	0.21922	0.215441	0.211659	0.207882	0.204112	0.200355	0.196615	0.192896	0.189201	0.185533	0.181895	0.17829	0.174721	0.171188	0.167695	0.164242	0.160832	0.157465	0.154144	0.150868
CSys (ng/mL)	36	8	0	0.192565	0.33001	0.41366	0.468385	0.505996	0.532334	0.550746	0.563381	0.571709	0.576774	0.579338	0.579964	0.579076	0.577	0.573987	0.570232	0.565891	0.561087	0.555917	0.550461	0.544783	0.538936	0.532961	0.526894	0.520762	0.514591	0.508399	0.502203	0.496016	0.48985	0.483713	0.477614	0.471558	0.465552	0.4596	0.453705	0.447871	0.442099	0.436392	0.430752	0.425178	0.419673	0.414237	0.40887	0.403573	0.398345
CSys (ng/mL)	97	9	0	0.225357	0.338993	0.392869	0.422602	0.440126	0.450335	0.455713	0.45771	0.457248	0.454947	0.451247	0.446472	0.440869	0.43463	0.427908	0.420825	0.413482	0.405958	0.398319	0.39062	0.382904	0.375208	0.367558	0.35998	0.352491	0.345107	0.337837	0.330693	0.323679	0.3168	0.310061	0.303462	0.297004	0.290688	0.284513	0.278478	0.27258	0.266819	0.261191	0.255695	0.250328	0.245086	0.239967	0.234969	0.230087	0.225321
CSys (ng/mL)	26	9	0	0.286978	0.41162	0.464941	0.488871	0.498288	0.499767	0.49663	0.490697	0.483025	0.474257	0.464803	0.454928	0.444811	0.434573	0.4243	0.414051	0.403869	0.393785	0.383822	0.373997	0.364322	0.354806	0.345458	0.336281	0.32728	0.318458	0.309816	0.301355	0.293077	0.28498	0.277064	0.269329	0.261773	0.254396	0.247194	0.240167	0.233312	0.226628	0.220111	0.213759	0.20757	0.201541	0.195668	0.189951	0.184384	0.178966
CSys (ng/mL)	62	9	0	0.147084	0.22042	0.256853	0.277934	0.291056	0.299401	0.304628	0.307703	0.309227	0.309595	0.309079	0.307876	0.306129	0.303949	0.301421	0.298611	0.295574	0.292352	0.28898	0.285487	0.281897	0.27823	0.274503	0.270729	0.266921	0.263089	0.259243	0.255389	0.251535	0.247686	0.243849	0.240026	0.236222	0.232442	0.228687	0.22496	0.221264	0.217601	0.213973	0.210382	0.206828	0.203314	0.199839	0.196406	0.193014	0.189665
CSys (ng/mL)	22	9	0	0.515543	0.840759	1.03065	1.14586	1.21565	1.25621	1.27735	1.28529	1.2841	1.27652	1.26444	1.24917	1.23164	1.21252	1.1923	1.17133	1.14987	1.12812	1.10624	1.08433	1.06248	1.04077	1.01924	0.997943	0.976906	0.956157	0.935716	0.915599	0.895818	0.876382	0.857299	0.838571	0.820202	0.802193	0.784543	0.767252	0.750317	0.733735	0.717502	0.701616	0.68607	0.670861	0.655982	0.641429	0.627195	0.613276
CSys (ng/mL)	14	9	0	0.133105	0.220283	0.270213	0.301871	0.323373	0.338484	0.349251	0.356929	0.362339	0.366044	0.368439	0.36981	0.370367	0.37027	0.36964	0.368572	0.367141	0.365406	0.363417	0.361211	0.358823	0.356278	0.353599	0.350805	0.347913	0.344935	0.341885	0.338771	0.335604	0.332392	0.32914	0.325856	0.322545	0.319212	0.315862	0.312498	0.309124	0.305745	0.302361	0.298978	0.295596	0.292219	0.288849	0.285487	0.282136	0.278797
CSys (ng/mL)	104	9	0	0.335148	0.572655	0.718006	0.814296	0.88187	0.930535	0.965697	0.990762	1.00808	1.01935	1.02586	1.02857	1.02825	1.02548	1.02075	1.01442	1.0068	0.99815	0.988669	0.978529	0.967872	0.956815	0.945459	0.933884	0.922162	0.910351	0.8985	0.886651	0.874837	0.863087	0.851426	0.839873	0.828445	0.817154	0.806011	0.795024	0.784201	0.773545	0.76306	0.752748	0.74261	0.732648	0.72286	0.713245	0.703802	0.69453
CSys (ng/mL)	69	9	0	0.618269	1.03384	1.29175	1.46584	1.58803	1.67421	1.73384	1.7732	1.79676	1.80782	1.80895	1.80214	1.78901	1.77084	1.74871	1.7235	1.69593	1.66661	1.63603	1.6046	1.57268	1.54052	1.50837	1.47641	1.44479	1.41362	1.383	1.353	1.32368	1.29506	1.26719	1.24007	1.2137	1.1881	1.16326	1.13915	1.11578	1.09313	1.07117	1.04988	1.02926	1.00926	0.98988	0.971086	0.952859	0.935176
CSys (ng/mL)	109	9	0	0.269517	0.435149	0.526965	0.584032	0.621701	0.646879	0.663353	0.673486	0.67887	0.680623	0.679564	0.676307	0.671327	0.664998	0.657618	0.649428	0.640621	0.631359	0.621771	0.611965	0.602026	0.592028	0.582026	0.572069	0.562193	0.552429	0.542799	0.533322	0.524011	0.514877	0.505926	0.497163	0.488591	0.480209	0.472019	0.464017	0.456203	0.448572	0.441121	0.433846	0.426742	0.419807	0.413033	0.406418	0.399956	0.393643
CSys (ng/mL)	92	9	0	0.283576	0.476398	0.591765	0.666145	0.716131	0.750131	0.773085	0.788159	0.797484	0.802539	0.804377	0.803762	0.80126	0.797299	0.792205	0.786229	0.779569	0.772378	0.764781	0.756874	0.748736	0.740429	0.732006	0.723506	0.714964	0.706405	0.697854	0.689326	0.680838	0.672401	0.664025	0.655717	0.647484	0.639332	0.631263	0.623282	0.615392	0.607592	0.599887	0.592275	0.584758	0.577336	0.570009	0.562777	0.555639	0.548596
CSys (ng/mL)	79	9	0	0.345318	0.55867	0.681318	0.759405	0.811786	0.847368	0.8712	0.886483	0.895374	0.899387	0.899621	0.896891	0.89182	0.88489	0.876482	0.866901	0.856394	0.845162	0.833369	0.821151	0.808623	0.795877	0.782992	0.770033	0.757056	0.744106	0.73122	0.718432	0.705766	0.693246	0.680887	0.668706	0.656714	0.644919	0.63333	0.62195	0.610784	0.599834	0.589101	0.578586	0.568287	0.558204	0.548334	0.538676	0.529226	0.51998
CSys (ng/mL)	94	9	0	0.227852	0.377547	0.464606	0.520778	0.559663	0.587627	0.608153	0.623373	0.634668	0.642977	0.648958	0.653085	0.655711	0.657102	0.657468	0.656972	0.655747	0.6539	0.651519	0.648678	0.645438	0.64185	0.637959	0.633802	0.629412	0.624816	0.620039	0.615103	0.610027	0.604828	0.59952	0.594117	0.588632	0.583075	0.577456	0.571784	0.566068	0.560314	0.554531	0.548724	0.5429	0.537063	0.531219	0.525372	0.519527	0.513688
CSys (ng/mL)	118	9	0	0.21028	0.314771	0.371846	0.408228	0.433129	0.450763	0.463378	0.47231	0.478428	0.482338	0.484486	0.485209	0.484773	0.483384	0.481209	0.478383	0.475012	0.471184	0.466973	0.462438	0.45763	0.452589	0.447351	0.441947	0.436402	0.43074	0.424979	0.419137	0.41323	0.407269	0.40127	0.395241	0.389194	0.383136	0.377075	0.371022	0.36498	0.358956	0.352956	0.346986	0.34105	0.335152	0.329296	0.323487	0.317725	0.312017
CSys (ng/mL)	100	10	0	0.13934	0.214704	0.255007	0.279785	0.295863	0.306446	0.313343	0.317666	0.320133	0.321229	0.321292	0.320564	0.319222	0.317397	0.315191	0.31268	0.309925	0.306973	0.303862	0.300622	0.297279	0.293852	0.290359	0.286814	0.283228	0.279613	0.275977	0.272328	0.268672	0.265015	0.261362	0.257717	0.254085	0.250469	0.246872	0.243297	0.239746	0.236222	0.232726	0.229259	0.225824	0.222422	0.219054	0.21572	0.212422	0.20916
CSys (ng/mL)	8	10	0	0.256865	0.414668	0.499159	0.548945	0.580151	0.59999	0.612226	0.619093	0.622026	0.622005	0.619723	0.61569	0.610292	0.603825	0.596525	0.588578	0.580138	0.571326	0.562245	0.552976	0.54359	0.53414	0.524674	0.51523	0.505839	0.496525	0.487308	0.478207	0.469232	0.460394	0.451702	0.44316	0.434772	0.426541	0.418469	0.410557	0.402803	0.395207	0.387768	0.380484	0.373352	0.366371	0.359537	0.352847	0.3463	0.339892
CSys (ng/mL)	3	10	0	0.294095	0.491638	0.610572	0.687557	0.739648	0.775689	0.800806	0.818191	0.829922	0.837403	0.841612	0.843248	0.842826	0.840736	0.837277	0.832685	0.82715	0.820824	0.813835	0.806288	0.798272	0.789862	0.781122	0.772108	0.762867	0.75344	0.743864	0.73417	0.724384	0.714532	0.704635	0.69471	0.684776	0.674846	0.664933	0.655049	0.645205	0.635409	0.625669	0.615992	0.606386	0.596855	0.587404	0.578038	0.568762	0.559577
CSys (ng/mL)	71	10	0	0.328611	0.553629	0.687285	0.769556	0.82097	0.852701	0.871323	0.880934	0.884192	0.882879	0.878222	0.871089	0.862106	0.851735	0.840322	0.828129	0.815359	0.80217	0.788685	0.775004	0.761203	0.747347	0.733486	0.719662	0.705906	0.692248	0.678709	0.665307	0.652057	0.638971	0.62606	0.61333	0.600788	0.588439	0.576286	0.564333	0.552582	0.541033	0.529688	0.518546	0.507608	0.496872	0.486337	0.476002	0.465866	0.455927
CSys (ng/mL)	48	10	0	0.236243	0.366238	0.434594	0.475973	0.503071	0.52144	0.534015	0.542538	0.548119	0.551493	0.553169	0.553511	0.55279	0.551209	0.548929	0.546075	0.542748	0.53903	0.534989	0.530679	0.526148	0.521432	0.516564	0.511572	0.506477	0.5013	0.496057	0.490762	0.485428	0.480064	0.474681	0.469286	0.463887	0.458488	0.453097	0.447717	0.442353	0.437008	0.431687	0.426391	0.421125	0.415889	0.410687	0.40552	0.40039	0.395299
CSys (ng/mL)	2	10	0	0.277672	0.444753	0.531964	0.580907	0.609322	0.625287	0.633069	0.635218	0.633379	0.628665	0.621858	0.613522	0.604072	0.59382	0.583004	0.571806	0.560368	0.548802	0.537192	0.525608	0.514101	0.502714	0.491479	0.480419	0.469554	0.458897	0.448459	0.438245	0.428261	0.418509	0.40899	0.399703	0.390646	0.381818	0.373215	0.364833	0.356669	0.348718	0.340975	0.333437	0.326097	0.318952	0.311996	0.305224	0.298631	0.292213
CSys (ng/mL)	113	10	0	0.65027	1.03397	1.24692	1.37692	1.45918	1.51058	1.54082	1.55604	1.56035	1.55661	1.54683	1.53253	1.5148	1.49451	1.4723	1.44869	1.42408	1.3988	1.3731	1.34719	1.32124	1.29537	1.26969	1.24428	1.21921	1.19454	1.17029	1.1465	1.1232	1.10039	1.07809	1.05631	1.03504	1.01429	0.994042	0.974304	0.955064	0.936315	0.918045	0.900246	0.882906	0.866013	0.849557	0.833524	0.817904	0.802685
CSys (ng/mL)	115	10	0	0.261491	0.403132	0.480412	0.530207	0.564465	0.588346	0.604789	0.615711	0.622445	0.625954	0.626953	0.625988	0.623477	0.619752	0.615071	0.609644	0.603636	0.59718	0.590385	0.583338	0.576108	0.568752	0.561316	0.553837	0.546344	0.538863	0.531411	0.524004	0.516654	0.509371	0.502162	0.495033	0.487989	0.481032	0.474164	0.467388	0.460705	0.454114	0.447616	0.441211	0.434899	0.428678	0.422548	0.416507	0.410556	0.404692
CSys (ng/mL)	38	10	0	0.411272	0.631744	0.751962	0.823774	0.868265	0.895878	0.912386	0.921226	0.924564	0.923834	0.920021	0.913828	0.905764	0.896214	0.885471	0.873764	0.861277	0.848159	0.834533	0.820502	0.806153	0.79156	0.77679	0.761896	0.74693	0.731932	0.716941	0.701989	0.687106	0.672316	0.657643	0.643104	0.628717	0.614498	0.600457	0.586607	0.572957	0.559513	0.546284	0.533274	0.520487	0.507928	0.495598	0.4835	0.471634	0.460001
CSys (ng/mL)	31	10	0	0.249746	0.421123	0.524914	0.593356	0.640905	0.674851	0.699445	0.71738	0.73044	0.739843	0.746445	0.750859	0.753537	0.754816	0.754954	0.75415	0.752561	0.750312	0.747503	0.744215	0.740516	0.73646	0.732096	0.72746	0.722588	0.717507	0.712243	0.706817	0.701248	0.695552	0.689745	0.683841	0.67785	0.671785	0.665654	0.659467	0.653232	0.646958	0.64065	0.634315	0.62796	0.621589	0.615209	0.608823	0.602437	0.596054
CSys (ng/mL)	58	10	0	0.24136	0.394582	0.484049	0.542206	0.582649	0.611983	0.633902	0.650643	0.66362	0.673764	0.681708	0.687896	0.692647	0.696202	0.698741	0.700406	0.70131	0.701544	0.701182	0.700288	0.698913	0.697104	0.6949	0.692334	0.689437	0.686237	0.682757	0.67902	0.675045	0.670852	0.666456	0.661874	0.657119	0.652207	0.647148	0.641956	0.63664	0.631213	0.625682	0.620059	0.614351	0.608567	0.602715	0.596802	0.590835	0.584821
CSys (ng/mL)	111	10	0	0.391293	0.621873	0.757242	0.845093	0.904954	0.946933	0.976896	0.998457	1.01395	1.02492	1.03245	1.03727	1.03995	1.04086	1.04031	1.03851	1.03565	1.03187	1.02727	1.02195	1.01599	1.00946	1.0024	0.994888	0.986952	0.978641	0.969991	0.961038	0.951814	0.942348	0.932668	0.922799	0.912765	0.902587	0.892286	0.88188	0.871387	0.860824	0.850206	0.839546	0.828858	0.818154	0.807445	0.796742	0.786054	0.775391
Time (h)			0	0.168	0.336	0.504	0.672	0.84	1.008	1.176	1.344	1.512	1.68	1.848	2.016	2.184	2.352	2.52	2.688	2.856	3.024	3.192	3.36	3.528	3.696	3.864	4.032	4.2	4.368	4.536	4.704	4.872	5.04	5.208	5.376	5.544	5.712	5.88	6.048	6.216	6.384	6.552	6.72	6.888	7.056	7.224	7.392	7.56	7.728
CSys After Inh (ng/mL)	1	1	0	0.16022	0.269295	0.335693	0.379916	0.411369	0.43485	0.453071	0.46766	0.479629	0.489631	0.498095	0.505315	0.511497	0.516793	0.521313	0.525145	0.528356	0.531004	0.533133	0.534784	0.53599	0.536781	0.537185	0.537225	0.536924	0.5363	0.535374	0.534161	0.53268	0.530944	0.528969	0.526767	0.524353	0.521738	0.518934	0.515953	0.512805	0.509501	0.506049	0.502461	0.498743	0.494907	0.490959	0.486907	0.482759	0.478522
CSys After Inh (ng/mL)	66	1	0	0.491914	0.73826	0.868141	0.945095	0.992426	1.02099	1.03676	1.04333	1.04307	1.03761	1.02817	1.01563	1.00072	0.983989	0.965891	0.946789	0.926981	0.906707	0.886163	0.865507	0.844871	0.824356	0.804048	0.784012	0.7643	0.744953	0.726001	0.707466	0.689364	0.671705	0.654494	0.637734	0.621422	0.605556	0.590129	0.575135	0.560564	0.546409	0.532657	0.5193	0.506326	0.493724	0.481483	0.469593	0.458042	0.446819
CSys After Inh (ng/mL)	116	1	0	0.147058	0.26745	0.343541	0.392525	0.425336	0.447893	0.463502	0.474163	0.481177	0.485438	0.487586	0.488089	0.487297	0.485476	0.482834	0.479531	0.475697	0.471435	0.466829	0.461948	0.45685	0.451582	0.446184	0.440691	0.43513	0.429525	0.423897	0.418263	0.412638	0.407034	0.401462	0.39593	0.390445	0.385015	0.379643	0.374335	0.369093	0.363921	0.35882	0.353792	0.348838	0.343959	0.339157	0.334429	0.329778	0.325203
CSys After Inh (ng/mL)	19	1	0	0.498695	0.794953	0.957483	1.05294	1.1097	1.14227	1.15899	1.16497	1.16346	1.15665	1.14601	1.1326	1.11716	1.10026	1.0823	1.06359	1.04437	1.02481	1.00506	0.985221	0.965388	0.945624	0.925985	0.906515	0.887248	0.868212	0.849431	0.830921	0.812697	0.794771	0.77715	0.759842	0.74285	0.726179	0.709828	0.6938	0.678093	0.662707	0.647638	0.632886	0.618447	0.604317	0.590492	0.576968	0.563742	0.550808
CSys After Inh (ng/mL)	5	1	0	0.240391	0.416029	0.525049	0.59867	0.651402	0.690086	0.718505	0.73909	0.753551	0.763163	0.768897	0.771516	0.771621	0.769699	0.76614	0.761263	0.755331	0.74856	0.741126	0.733177	0.724835	0.7162	0.707356	0.698372	0.689304	0.6802	0.671098	0.662029	0.653019	0.644087	0.635251	0.626524	0.617914	0.609431	0.601079	0.592862	0.584784	0.576845	0.569046	0.561387	0.553867	0.546485	0.539238	0.532125	0.525144	0.518292
CSys After Inh (ng/mL)	6	1	0	0.328411	0.547461	0.673057	0.749757	0.798094	0.828312	0.846257	0.855575	0.858668	0.857179	0.852267	0.844775	0.835325	0.824391	0.812336	0.799443	0.785934	0.771986	0.75774	0.74331	0.728786	0.714242	0.699737	0.685321	0.671031	0.656899	0.642951	0.629206	0.61568	0.602386	0.589332	0.576527	0.563974	0.551676	0.539637	0.527855	0.51633	0.505062	0.494047	0.483283	0.472766	0.462494	0.452462	0.442665	0.4331	0.423761
CSys After Inh (ng/mL)	44	1	0	0.153001	0.207	0.227458	0.237019	0.241553	0.243235	0.243124	0.241815	0.239672	0.236931	0.233757	0.230264	0.22654	0.222649	0.218641	0.214556	0.210424	0.20627	0.202113	0.197969	0.19385	0.189766	0.185726	0.181734	0.177797	0.173919	0.170102	0.166349	0.162662	0.159041	0.155489	0.152004	0.148589	0.145241	0.141962	0.138751	0.135607	0.132529	0.129518	0.126571	0.123689	0.12087	0.118113	0.115417	0.112781	0.110205
CSys After Inh (ng/mL)	15	1	0	0.281435	0.410813	0.470817	0.503713	0.522987	0.534202	0.540196	0.542605	0.542448	0.540393	0.5369	0.532301	0.526843	0.520715	0.514066	0.507014	0.499654	0.492063	0.484304	0.47643	0.468482	0.460498	0.452505	0.444527	0.436586	0.428698	0.420875	0.413131	0.405473	0.397909	0.390445	0.383087	0.375837	0.368699	0.361676	0.354767	0.347976	0.341301	0.334744	0.328304	0.32198	0.315772	0.309679	0.3037	0.297833	0.292078
CSys After Inh (ng/mL)	103	1	0	0.282481	0.456005	0.560383	0.63179	0.684008	0.723647	0.754509	0.778982	0.798636	0.814545	0.827469	0.837963	0.846446	0.85324	0.858599	0.862727	0.86579	0.867927	0.86925	0.869855	0.869825	0.869229	0.868127	0.86657	0.864604	0.862269	0.859599	0.856626	0.853377	0.849877	0.846147	0.842209	0.83808	0.833777	0.829314	0.824706	0.819965	0.815102	0.810129	0.805055	0.79989	0.794641	0.789317	0.783926	0.778473	0.772965
CSys After Inh (ng/mL)	93	1	0	0.292785	0.440421	0.520484	0.570387	0.603831	0.627282	0.644164	0.656435	0.665293	0.671519	0.675647	0.678058	0.679037	0.6788	0.677519	0.67533	0.672348	0.668668	0.664369	0.659523	0.654189	0.648422	0.64227	0.635775	0.628978	0.621913	0.614611	0.607104	0.599416	0.591574	0.583599	0.575512	0.567333	0.559079	0.550767	0.542412	0.534026	0.525624	0.517217	0.508815	0.500429	0.492068	0.48374	0.475452	0.467212	0.459027
CSys After Inh (ng/mL)	30	1	0	0.695334	1.11134	1.3326	1.4569	1.52591	1.56011	1.57112	1.56619	1.55012	1.52617	1.49667	1.4633	1.4273	1.38959	1.35089	1.31174	1.27255	1.23364	1.19527	1.15762	1.12083	1.08501	1.05023	1.01654	0.983969	0.952535	0.922241	0.893079	0.865035	0.838085	0.812206	0.787367	0.763537	0.74068	0.718761	0.697745	0.677595	0.658276	0.63975	0.621983	0.60494	0.588588	0.572894	0.557827	0.543357	0.529453
CSys After Inh (ng/mL)	32	1	0	0.245745	0.408203	0.508987	0.578269	0.628468	0.665749	0.693747	0.714815	0.730564	0.742142	0.750398	0.755976	0.759375	0.760992	0.761143	0.760083	0.758022	0.75513	0.751549	0.747395	0.742766	0.73774	0.732387	0.726761	0.72091	0.714874	0.708686	0.702375	0.695963	0.689472	0.682918	0.676317	0.66968	0.66302	0.656345	0.649664	0.642984	0.63631	0.629648	0.623004	0.61638	0.609782	0.603211	0.596672	0.590166	0.583697
CSys After Inh (ng/mL)	107	2	0	0.148197	0.237505	0.290306	0.325669	0.351175	0.370507	0.385714	0.398023	0.408201	0.416751	0.424015	0.430231	0.435573	0.440168	0.444115	0.447487	0.450346	0.452739	0.454706	0.45628	0.457489	0.458359	0.458911	0.459164	0.459136	0.458842	0.458299	0.457519	0.456516	0.455302	0.453887	0.452284	0.450502	0.448552	0.446442	0.444182	0.44178	0.439245	0.436584	0.433805	0.430916	0.427923	0.424833	0.421653	0.418388	0.415044
CSys After Inh (ng/mL)	40	2	0	0.184405	0.283712	0.344218	0.386918	0.419231	0.44475	0.465492	0.482691	0.49715	0.509424	0.519912	0.528913	0.536657	0.543324	0.549057	0.553971	0.558161	0.561704	0.564666	0.5671	0.569053	0.570565	0.571669	0.572396	0.572773	0.572822	0.572566	0.572021	0.571208	0.57014	0.568832	0.567299	0.565553	0.563606	0.561469	0.559153	0.556667	0.554022	0.551226	0.548287	0.545215	0.542016	0.538699	0.535271	0.531738	0.528107
CSys After Inh (ng/mL)	120	2	0	0.17283	0.296836	0.376286	0.431293	0.471476	0.501868	0.525432	0.544048	0.558959	0.571018	0.580821	0.588802	0.595283	0.600508	0.604669	0.607915	0.610368	0.612127	0.613276	0.613881	0.614002	0.613689	0.612984	0.611923	0.610541	0.608865	0.60692	0.60473	0.602314	0.599692	0.596879	0.59389	0.59074	0.587441	0.584006	0.580444	0.576766	0.572981	0.569099	0.565126	0.561072	0.556942	0.552744	0.548483	0.544167	0.5398
CSys After Inh (ng/mL)	17	2	0	0.262983	0.442073	0.543276	0.604219	0.64235	0.666233	0.680667	0.68861	0.691986	0.692093	0.689826	0.685818	0.680526	0.674281	0.667328	0.659853	0.651994	0.643857	0.635523	0.627055	0.618502	0.609901	0.601283	0.592671	0.584083	0.575535	0.567037	0.5586	0.55023	0.541934	0.533716	0.52558	0.517529	0.509567	0.501693	0.493911	0.486221	0.478625	0.471122	0.463714	0.4564	0.449181	0.442056	0.435026	0.428091	0.42125
CSys After Inh (ng/mL)	98	2	0	0.265878	0.442071	0.546485	0.612094	0.654739	0.682918	0.701609	0.713868	0.721631	0.72616	0.728297	0.72862	0.727535	0.725335	0.722234	0.718394	0.71394	0.708968	0.703557	0.697769	0.691656	0.685262	0.678623	0.671772	0.664736	0.65754	0.650205	0.642751	0.635195	0.627553	0.61984	0.612069	0.604252	0.596401	0.588525	0.580635	0.572738	0.564844	0.55696	0.549092	0.541248	0.533433	0.525653	0.517912	0.510216	0.502568
CSys After Inh (ng/mL)	50	2	0	0.142381	0.244797	0.310277	0.356062	0.389868	0.415699	0.435952	0.452175	0.465408	0.476367	0.485562	0.493356	0.500018	0.505746	0.510691	0.514965	0.518658	0.521837	0.524558	0.526863	0.52879	0.530367	0.531619	0.532569	0.533234	0.533632	0.533776	0.533681	0.533359	0.532822	0.532079	0.531142	0.530019	0.52872	0.527254	0.525628	0.52385	0.521929	0.51987	0.517682	0.51537	0.512942	0.510403	0.507759	0.505017	0.50218
CSys After Inh (ng/mL)	84	2	0	0.267047	0.446924	0.557528	0.631635	0.683561	0.720828	0.747976	0.767928	0.782629	0.793406	0.801186	0.806629	0.810216	0.812304	0.813165	0.813007	0.811992	0.81025	0.807886	0.804986	0.801619	0.797846	0.793716	0.789272	0.784551	0.779584	0.7744	0.769024	0.763477	0.757779	0.751947	0.745997	0.739943	0.733799	0.727576	0.721284	0.714934	0.708534	0.702093	0.695619	0.689118	0.682597	0.676062	0.669519	0.662972	0.656426
CSys After Inh (ng/mL)	80	2	0	0.373505	0.645592	0.823436	0.948627	1.04107	1.11143	1.16615	1.2094	1.244	1.27193	1.2946	1.31304	1.32802	1.34013	1.34985	1.35753	1.36347	1.3679	1.37102	1.37298	1.37391	1.37393	1.37314	1.37161	1.36942	1.36661	1.36326	1.3594	1.35508	1.35033	1.34518	1.33968	1.33384	1.32769	1.32125	1.31455	1.30761	1.30044	1.29306	1.28549	1.27775	1.26984	1.26178	1.25359	1.24527	1.23684
CSys After Inh (ng/mL)	27	2	0	0.17441	0.284397	0.351319	0.39542	0.426176	0.448605	0.465538	0.47864	0.488935	0.497077	0.503502	0.508513	0.512327	0.515106	0.516976	0.518038	0.518374	0.518053	0.517136	0.515676	0.513718	0.511306	0.508479	0.50527	0.501714	0.49784	0.493676	0.489248	0.484582	0.4797	0.474622	0.46937	0.463961	0.458414	0.452745	0.446968	0.441099	0.43515	0.429135	0.423064	0.41695	0.410801	0.404628	0.398438	0.392242	0.386045
CSys After Inh (ng/mL)	61	2	0	0.275181	0.396634	0.450944	0.480958	0.498858	0.509372	0.514922	0.516955	0.516407	0.513919	0.509948	0.504833	0.498832	0.492145	0.484933	0.477324	0.469422	0.461313	0.453065	0.444735	0.436372	0.428013	0.41969	0.411429	0.40325	0.395171	0.387205	0.379361	0.37165	0.364076	0.356644	0.349358	0.342219	0.335227	0.328385	0.32169	0.315141	0.308738	0.302478	0.296359	0.290379	0.284535	0.278825	0.273245	0.267792	0.262464
CSys After Inh (ng/mL)	90	2	0	0.20117	0.296356	0.349603	0.3844	0.409008	0.427328	0.441442	0.452551	0.461402	0.468486	0.47414	0.478607	0.482066	0.484655	0.486481	0.48763	0.488175	0.488175	0.48768	0.486736	0.485382	0.483651	0.481576	0.479186	0.476505	0.473558	0.470367	0.466952	0.463332	0.459525	0.455547	0.451413	0.447138	0.442735	0.438216	0.433594	0.428879	0.424082	0.419212	0.414279	0.409291	0.404256	0.399182	0.394075	0.388942	0.38379
CSys After Inh (ng/mL)	67	2	0	0.154972	0.247842	0.302675	0.339166	0.365386	0.385302	0.401082	0.413983	0.42477	0.433928	0.44178	0.448545	0.454383	0.45941	0.463715	0.467369	0.470429	0.472943	0.47495	0.476486	0.477582	0.478266	0.478564	0.478497	0.478089	0.477359	0.476326	0.475008	0.473421	0.471583	0.469507	0.467208	0.464699	0.461995	0.459108	0.456048	0.452828	0.449459	0.445951	0.442313	0.438556	0.434688	0.430718	0.426654	0.422504	0.418275
CSys After Inh (ng/mL)	7	3	0	0.716942	1.13048	1.34548	1.46453	1.52981	1.56141	1.57056	1.56423	1.54706	1.52223	1.49202	1.45808	1.42165	1.38365	1.34478	1.30557	1.26645	1.22772	1.18962	1.15234	1.116	1.0807	1.04651	1.01346	0.981586	0.950882	0.921349	0.892973	0.86573	0.839595	0.814536	0.790518	0.767504	0.745457	0.724338	0.704107	0.684725	0.666155	0.648358	0.631297	0.614937	0.599242	0.58418	0.569718	0.555826	0.542474
CSys After Inh (ng/mL)	101	3	0	0.281455	0.482603	0.606736	0.688034	0.743307	0.781311	0.807213	0.824337	0.834935	0.840585	0.842423	0.84129	0.837819	0.832496	0.8257	0.817733	0.808834	0.799198	0.788983	0.778319	0.767312	0.756052	0.744612	0.733053	0.721426	0.709775	0.698136	0.686539	0.675009	0.663568	0.652232	0.641018	0.629936	0.618997	0.608209	0.597579	0.587111	0.57681	0.566679	0.556718	0.54693	0.537316	0.527874	0.518605	0.509508	0.500581
CSys After Inh (ng/mL)	99	3	0	0.303201	0.533676	0.682147	0.783608	0.856277	0.9098	0.949823	0.979952	1.00263	1.01956	1.032	1.04085	1.04681	1.05039	1.052	1.05198	1.05059	1.04802	1.04447	1.04007	1.03494	1.0292	1.02293	1.0162	1.00909	1.00164	0.993912	0.985944	0.977775	0.969438	0.960963	0.952374	0.943696	0.934948	0.926147	0.91731	0.908451	0.899581	0.890712	0.881853	0.873014	0.8642	0.85542	0.846679	0.837982	0.829334
[truncated: 214 more rows]
[truncated: 4,954 more columns]

## Sheet: Conc Profiles CSys(CPlasma)
Summary Statistics			Mean			Geometric Mean
	From (h)	To (h)	TMax (h)	CMax (ng/mL)	AUC (ng/mL.h)	TMax (h)	CMax (ng/mL)	AUC (ng/mL.h)
Ropinirol	830	840	1.264	6.82824	52.4754	1.096	5.94783	44.49
[truncated: 381 more rows]
[truncated: 4,954 more columns]

[truncated: 3 more sheets: Int AUC last_CI(Sub)(CPlasma), Int AUC userT(1)_CI(Sub)(CP...), Int AUC userT(2)_CI(Sub)(CP...)]
